# Supplementary material for: Defining a core configuration for human centromeres during mitosis
Source: Nat Commun. 2023 Dec 1;14:7947. doi: 10.1038/s41467-023-42980-2 (PMC10692335; doi:10.1038/s41467-023-42980-2)
Supplement: Supplementary file 4 — Source Data [file 41467_2023_42980_MOESM4_ESM.xlsx]

## Sheet: Figure 1E
Fig. 1E. Raw data for proportion of mapped reads for RAD21, SA1 and SA2
	CEN			Active aSat			nonCEN
RAD21	5.11	5.12	5.37	1.16	1.22	1.38	92.32	92.2	92.05
SA1	6.94	7.08	6	1.66	1.95	1.55	90.46	90.3	91.39
SA2	6.5	6.52	6.81	1.59	1.74	1.8	90.9	90.87	90.57

## Sheet: Figure 3C-E
Fig. 3C-E. Raw data for the line plots for CENP-A and RAD21 average intensities
X (nm)	CENP-A (lateral)	2-Gaussian		X (nm)	RAD21 (lateral)	3-Gaussian		X	RAD21 (vertical)	3-Gaussian
-1340	1.33e-06	0.001075		-1200	0.002289	0.02983		-1180	0.009085	0.02983
-1300	9.09e-06	0.001075		-1160	0.00269	0.02983		-1140	0.01473	0.02983
-1260	4.37e-06	0.001075		-1120	0.002985	0.02983		-1100	0.018912	0.02983
-1220	9.87e-06	0.001075		-1080	0.005851	0.02983		-1060	0.02312	0.02983
-1180	3.91e-05	0.001075		-1040	0.006628	0.02983		-1020	0.027024	0.02983
-1140	4.73e-05	0.001075		-1000	0.010269	0.02983		-980	0.02929	0.02983
-1100	8.73e-05	0.001075		-960	0.015357	0.029831		-940	0.028637	0.029831
-1060	0.000162	0.001075		-920	0.024176	0.029836		-900	0.028778	0.029836
-1020	0.000235	0.001075		-880	0.040371	0.029853		-860	0.032118	0.029853
-980	0.000236	0.001075		-840	0.045507	0.029917		-820	0.042041	0.029917
-940	0.00038	0.001075		-800	0.049867	0.030126		-780	0.061194	0.030126
-900	0.000666	0.001075		-760	0.056719	0.030737		-740	0.089264	0.030737
-860	0.00079	0.001075		-720	0.064789	0.032353		-700	0.119309	0.032353
-820	0.000957	0.001075		-680	0.069957	0.036187		-660	0.144124	0.036187
-780	0.001142	0.001075		-640	0.071009	0.044348		-620	0.161528	0.044348
-740	0.001311	0.001075		-600	0.075167	0.059875		-580	0.181524	0.059875
-700	0.001458	0.001075		-560	0.087027	0.086179		-540	0.214205	0.086179
-660	0.001572	0.001076		-520	0.11364	0.1256		-500	0.269106	0.1256
-620	0.001727	0.001089		-480	0.160327	0.177338		-460	0.344723	0.177338
-580	0.002013	0.001173		-440	0.225723	0.235722		-420	0.428537	0.235722
-540	0.002756	0.001614		-400	0.295276	0.290272		-380	0.522697	0.290272
-500	0.004604	0.003405		-360	0.34417	0.328425		-340	0.624893	0.328425
-460	0.009537	0.008954		-320	0.349728	0.340365		-300	0.714823	0.340365
-420	0.021451	0.021929		-280	0.316976	0.324189		-260	0.782506	0.324189
-380	0.043321	0.044284		-240	0.277644	0.290203		-220	0.831362	0.290203
-340	0.071048	0.07116		-200	0.262995	0.264583		-180	0.868796	0.264583
-300	0.091021	0.090065		-160	0.297627	0.289735		-140	0.895681	0.289735
-260	0.090121	0.08953		-120	0.412297	0.409242		-100	0.898593	0.409242
-220	0.068991	0.069905		-80	0.623491	0.626903		-60	0.86505	0.626903
-180	0.041809	0.043003		-40	0.864492	0.866724		-20	0.82682	0.866724
-140	0.021313	0.021069		0	1	0.998058		20	0.833808	0.998058
-100	0.010424	0.00854		40	0.937659	0.937567		60	0.89829	0.937567
-60	0.006063	0.003269		80	0.725887	0.727229		100	0.973474	0.727229
-20	0.004692	0.001663		120	0.496593	0.493493		140	1	0.493493
20	0.004692	0.001663		160	0.34216	0.338415		180	0.965711	0.338415
60	0.006063	0.003269		200	0.274596	0.28305		220	0.90323	0.28305
100	0.010424	0.00854		240	0.274888	0.292345		260	0.838994	0.292345
140	0.021313	0.021069		280	0.31776	0.322003		300	0.771327	0.322003
180	0.041809	0.043003		320	0.360731	0.342052		340	0.679551	0.342052
220	0.068991	0.069905		360	0.36456	0.338843		380	0.561392	0.338843
260	0.090121	0.08953		400	0.316384	0.310763		420	0.440262	0.310763
300	0.091021	0.090065		440	0.245049	0.26408		460	0.341506	0.26408
340	0.071048	0.07116		480	0.181778	0.208932		500	0.27185	0.208932
380	0.043321	0.044284		520	0.136567	0.155391		540	0.222991	0.155391
420	0.021451	0.021929		560	0.110326	0.110541		580	0.185985	0.110541
460	0.009537	0.008954		600	0.097931	0.077401		620	0.156279	0.077401
500	0.004604	0.003405		640	0.090911	0.055539		660	0.129178	0.055539
540	0.002756	0.001614		680	0.082913	0.04257		700	0.106587	0.04257
580	0.002013	0.001173		720	0.073053	0.035618		740	0.088502	0.035618
620	0.001727	0.001089		760	0.067914	0.032241		780	0.074165	0.032241
660	0.001572	0.001076		800	0.055679	0.030751		820	0.057833	0.030751
700	0.001458	0.001075		840	0.034383	0.030153		860	0.04162	0.030153
740	0.001311	0.001075		880	0.030691	0.029934		900	0.034859	0.029934
780	0.001142	0.001075		920	0.02075	0.029861		940	0.035487	0.029861
820	0.000957	0.001075		960	0.013852	0.029838		980	0.034597	0.029838
860	0.00079	0.001075		1000	0.010523	0.029832		1020	0.02945	0.029832
900	0.000666	0.001075		1040	0.00602	0.029831		1060	0.024101	0.029831
940	0.00038	0.001075		1080	0.003118	0.02983		1100	0.019476	0.02983
980	0.000236	0.001075		1120	0.003278	0.02983		1140	0.013915	0.02983
1020	0.000235	0.001075		1160	0.002351	0.02983		1180	0	0.02983
1060	0.000162	0.001075
1100	8.73e-05	0.001075
1140	4.73e-05	0.001075
1180	3.91e-05	0.001075
1220	9.87e-06	0.001075
1260	4.37e-06	0.001075
1300	9.09e-06	0.001075
1340	1.33e-06	0.001075

## Sheet: Figure 4D
Fig. 4D. Raw data for line plots of RAD21 classes
Distance (nm)	Split	Uniform	Central
-1200	0.006931	0.006404	0.006723
-1160	0.007438	0.007181	0.007741
-1120	0.008049	0.007708	0.008342
-1080	0.008795	0.008282	0.008548
-1040	0.009297	0.008819	0.00868
-1000	0.009457	0.009047	0.008828
-960	0.009574	0.009071	0.00916
-920	0.009683	0.009309	0.009684
-880	0.009774	0.00981	0.010209
-840	0.010045	0.010388	0.010472
-800	0.01047	0.010954	0.010408
-760	0.01079	0.011482	0.01037
-720	0.011078	0.011892	0.010712
-680	0.011646	0.012179	0.011353
-640	0.012435	0.01249	0.012038
-600	0.013277	0.013019	0.012923
-560	0.014319	0.01377	0.014043
-520	0.015851	0.014874	0.015511
-480	0.017792	0.016509	0.01711
-440	0.020018	0.018588	0.018376
-400	0.02277	0.020979	0.019093
-360	0.025606	0.023415	0.019831
-320	0.027736	0.025367	0.02081
-280	0.029102	0.026541	0.022032
-240	0.030336	0.027024	0.023289
-200	0.031327	0.027648	0.025167
-160	0.030999	0.029168	0.028792
-120	0.028487	0.031301	0.034474
-80	0.024797	0.032986	0.040658
-40	0.022122	0.033794	0.044621
0	0.022122	0.033794	0.044621
40	0.024797	0.032986	0.040658
80	0.028487	0.031301	0.034474
120	0.030999	0.029168	0.028792
160	0.031327	0.027648	0.025167
200	0.030336	0.027024	0.023289
240	0.029102	0.026541	0.022032
280	0.027736	0.025367	0.02081
320	0.025606	0.023415	0.019831
360	0.02277	0.020979	0.019093
400	0.020018	0.018588	0.018376
440	0.017792	0.016509	0.01711
480	0.015851	0.014874	0.015511
520	0.014319	0.01377	0.014043
560	0.013277	0.013019	0.012923
600	0.012435	0.01249	0.012038
640	0.011646	0.012179	0.011353
680	0.011078	0.011892	0.010712
720	0.01079	0.011482	0.01037
760	0.01047	0.010954	0.010408
800	0.010045	0.010388	0.010472
840	0.009774	0.00981	0.010209
880	0.009683	0.009309	0.009684
920	0.009574	0.009071	0.00916
960	0.009457	0.009047	0.008828
1000	0.009297	0.008819	0.00868
1040	0.008795	0.008282	0.008548
1080	0.008049	0.007708	0.008342
1120	0.007438	0.007181	0.007741
1160	0.006931	0.006404	0.006723

## Sheet: Figure 4E
Fig. 4E. Raw data for inter-CENP-A distances of different RAD21 classes
Split	Uniform	Central
0.532172	0.505786	0.484352
0.624426	0.576171	0.497022
0.511786	0.610095	0.680581
0.60856	0.507849	0.680581
0.640809	0.551119	0.525814
0.664878	0.603181	0.47718
0.6386	0.616512	0.58784
0.491961	0.616512	0.583724
0.471487	0.566088	0.539855
0.574616	0.566088	0.529314
0.549681	0.524848	0.398942
0.526414	0.62421	0.507482
0.432757	0.619559	0.591843
0.469361	0.394095	0.590524
0.624802	0.603948	0.641974
0.55552	0.662152	0.591402
0.540841	0.508004	0.636604
0.604281	0.543694	0.512635
0.62937	0.51734	0.625543
0.562809	0.508109	0.591091
0.626073	0.494074	0.579703
0.670437	0.494074	0.569458
0.548128	0.535793	0.743837
0.701144	0.60406	0.60165
0.525128	0.536806	0.586067
0.53551	0.888287	0.469621
0.516967	0.487428	0.03123*
0.459294	0.558991	0.690308
0.978641	0.493337	0.521304
0.633726	0.630859	0.521304
0.551	0.66246	0.441252
0.605529	0.506119	0.480994
0.616857	0.506119	0.533851
0.878268	0.518827	0.621699
0.637141	0.629027	0.582447
0.531394	0.502723	0.505835
0.621742	0.562907	0.520177
0.486271	0.51575	0.561565
0.679734	0.523612	0.550474
0.479849	0.519243	0.563491
0.54698	0.816143	0.569035
0.65519	0.663938	0.679104
0.65519	0.137784*	0.529252
0.574026	0.648068	0.64962
0.450768	0.58656	0.505707
0.549013	0.598293	0.597823
0.583951	0.619403	0.392071
0.548966	0.589869	0.520683
0.548966	0.626835	0.443027
0.496699	0.581561	0.690497
0.674359	0.542075	0.676414
0.542723	0.473322	0.551399
0.511834	0.46226	0.428835
0.619578	0.46226	0.523876
0.629395	0.636843	0.549429
0.555781	0.534036	0.522893
0.591034	0.495664	0.798561
0.718705	0.501854	0.562155
0.57371	0.504598	0.749862
0.569401	0.527198	0.584555
0.496547	0.457259	0.622613
0.657791	0.532989	0.694431
0.633394	0.551847	0.547789
0.504081	0.551847	0.53187
0.633081	0.598316	0.444198
0.663077	0.510434	0.444198
0.531892	0.580666	0.562666
0.559138	0.701383	0.585893
0.690761	0.799996	0.428654
0.619745	0.495656	0.533003
0.639737	0.586575	0.665106
0.509575	0.586575	0.511298
0.495118	0.562411	0.578773
0.726129	0.608779	0.320336
0.648452	0.50514	0.628414
0.417863	0.545547	0.44987
0.597582	0.626937	0.620063
0.5675	0.611918	0.60556
0.524815	0.590771	0.460018
0.593311	0.618484	0.556675
0.575921	0.465177	0.582415
0.707124	0.442664	0.603663
0.623596	0.609792	0.612144
0.70689	0.612117	0.612798
0.527991	0.585266	0.452753
0.594863	0.590041	0.451473
0.808477	0.590041	0.532628
0.627784	0.502323	0.575855
0.429662	0.729878	0.500147
0.517339	0.519965	0.492625
0.526896	0.618674	0.60106
0.526896	0.638125	0.621489
0.505873	0.477856	0.558509
0.638826	0.577668	0.538388
0.570878	0.631118	0.584873
0.549067	0.515846	0.632567
0.523314	0.478167	0.601892
0.529616	0.615938	0.64886
0.490514	0.5437	0.44627
0.5107	0.611261	0.627088
0.555016	0.545752	0.588851
0.423255	0.576806	0.491328
0.533545	0.455758	0.58037
0.60577	0.546179	0.533473
0.487604	0.55479	0.533473
0.487604	0.51418	0.457273
0.642714	0.483946	0.457273
0.559963	0.615112	0.536455
0.601824	0.648155	0.750964
0.539422	0.481507	0.510934
0.545782	0.537292	0.510934
0.509478	0.612271	0.34285
0.628218	0.208495*	0.353599
0.518258	0.786455
0.596731	0.806703
0.48908	0.571513
0.624908	0.517518
0.62958	0.625974
0.506165	0.546564
0.546317	0.493085
0.606187	0.542105
0.685648	0.542105
0.635751	0.551356
0.469495	0.510172
0.609071	0.506035
0.583685	0.540319
0.584403	0.514724
0.901154	0.553754
0.837288	0.444468
0.695054	0.65132
0.550432	0.4899
0.550432	0.64665
0.533739	0.482192
0.683466	0.478792
0.536323	0.614207
0.605772	0.511827
0.624957	0.664949
0.523556	0.615259
0.589668	0.615259
0.553411	0.500712
0.491844	0.500712
0.595994	0.685165
0.624296	0.544638
0.609429	0.54909
0.410364	0.595682
0.642399	0.650097
0.505594	0.607697
0.825172	0.663207
0.825172	0.645717
0.554002	0.55966
0.556595
0.638846
0.45946
0.493714
0.603084
0.523099
0.492393
0.54939
0.571708
0.664626
0.548165
0.447132
0.625499
0.532751
0.61995
0.719359
0.615988
0.646265
0.558187
0.618037
0.483134
0.538282
0.492681
0.564368
0.714815
0.577836
0.594477
0.54585
0.544345
0.505221
0.505221
0.545989
0.566962
0.658122
0.660896
0.596924
0.493862
0.583991
0.753062
0.612799
0.43928
0.576085
0.600659
0.46643
0.53761
0.723351
0.568854
0.612864
0.612864
0.540392

## Sheet: Figure 5C
Fig. 5C. Raw data for line plots of CENP-A (immunostaining) and CENP-B FISH intensities
X	CENP-B FISH	CENP-B FISH Fit	CENP-A	CENP-A Fit
-1736	1.95e-07	6.14e-05	1.35e-07	0.000217
-1705	2.69e-07	6.2e-05	8.55e-08	0.000217
-1674	1.04e-07	6.27e-05	1.82e-06	0.000217
-1643	7.08e-06	6.36e-05	1.79e-06	0.000217
-1612	3.01e-05	6.49e-05	3.28e-06	0.000217
-1581	4.22e-05	6.66e-05	5.56e-06	0.000217
-1550	5.87e-05	6.88e-05	9.02e-06	0.000217
-1519	6.19e-05	7.16e-05	1.58e-05	0.000217
-1488	6.24e-05	7.53e-05	3.2e-05	0.000217
-1457	7.07e-05	8e-05	5.09e-05	0.000217
-1426	6.92e-05	8.6e-05	6.34e-05	0.000217
-1395	6.75e-05	9.37e-05	6.61e-05	0.000217
-1364	7.99e-05	0.000103	5.76e-05	0.000217
-1333	0.000115	0.000116	5.72e-05	0.000217
-1302	0.000166	0.000131	6.98e-05	0.000217
-1271	0.000194	0.000149	6.89e-05	0.000217
-1240	0.000224	0.000172	7.86e-05	0.000217
-1209	0.000319	0.000201	8.28e-05	0.000217
-1178	0.000353	0.000235	0.000102	0.000217
-1147	0.000444	0.000276	0.000136	0.000217
-1116	0.000519	0.000326	0.00019	0.000217
-1085	0.000491	0.000385	0.000201	0.000217
-1054	0.000519	0.000455	0.00026	0.000217
-1023	0.000514	0.000538	0.000273	0.000217
-992	0.000532	0.000635	0.000268	0.000217
-961	0.000573	0.000748	0.000278	0.000218
-930	0.000638	0.000878	0.000292	0.000218
-899	0.000873	0.001029	0.000375	0.000219
-868	0.001153	0.001202	0.000483	0.000223
-837	0.001419	0.001403	0.000673	0.000232
-806	0.001688	0.001634	0.000757	0.000254
-775	0.001964	0.001906	0.000917	0.000303
-744	0.002252	0.002229	0.001065	0.000407
-713	0.002681	0.002621	0.001346	0.000614
-682	0.003156	0.003107	0.001733	0.001004
-651	0.003762	0.003721	0.002351	0.001697
-620	0.004553	0.004508	0.003304	0.002854
-589	0.005631	0.00552	0.004803	0.004672
-558	0.006824	0.006816	0.007151	0.007351
-527	0.008401	0.008449	0.010652	0.011046
-496	0.010422	0.010463	0.015583	0.015798
-465	0.012726	0.012873	0.021334	0.021466
-434	0.015492	0.015654	0.027917	0.027686
-403	0.018694	0.018733	0.034844	0.033875
-372	0.022021	0.021981	0.040181	0.03931
-341	0.025332	0.025223	0.043122	0.043256
-310	0.028361	0.028255	0.043838	0.045131
-279	0.030974	0.030872	0.043079	0.044646
-248	0.032966	0.032901	0.041038	0.04188
-217	0.03425	0.034231	0.037632	0.037261
-186	0.034787	0.034843	0.033105	0.031462
-155	0.034659	0.034812	0.027433	0.025255
-124	0.034118	0.034303	0.020864	0.019359
-93	0.033423	0.033539	0.014161	0.014337
-62	0.032794	0.032766	0.00897	0.010563
-31	0.032366	0.032201	0.006038	0.008241
0	0.032216	0.031995	0.005169	0.007459
31	0.032366	0.032201	0.006038	0.008241
62	0.032794	0.032766	0.00897	0.010563
93	0.033423	0.033539	0.014161	0.014337
124	0.034118	0.034303	0.020864	0.019359
155	0.034659	0.034812	0.027433	0.025255
186	0.034787	0.034843	0.033105	0.031462
217	0.03425	0.034231	0.037632	0.037261
248	0.032966	0.032901	0.041038	0.04188
279	0.030974	0.030872	0.043079	0.044646
310	0.028361	0.028255	0.043838	0.045131
341	0.025332	0.025223	0.043122	0.043256
372	0.022021	0.021981	0.040181	0.03931
403	0.018694	0.018733	0.034844	0.033875
434	0.015492	0.015654	0.027917	0.027686
465	0.012726	0.012873	0.021334	0.021466
496	0.010422	0.010463	0.015583	0.015798
527	0.008401	0.008449	0.010652	0.011046
558	0.006824	0.006816	0.007151	0.007351
589	0.005631	0.00552	0.004803	0.004672
620	0.004553	0.004508	0.003304	0.002854
651	0.003762	0.003721	0.002351	0.001697
682	0.003156	0.003107	0.001733	0.001004
713	0.002681	0.002621	0.001346	0.000614
744	0.002252	0.002229	0.001065	0.000407
775	0.001964	0.001906	0.000917	0.000303
806	0.001688	0.001634	0.000757	0.000254
837	0.001419	0.001403	0.000673	0.000232
868	0.001153	0.001202	0.000483	0.000223
899	0.000873	0.001029	0.000375	0.000219
930	0.000638	0.000878	0.000292	0.000218
961	0.000573	0.000748	0.000278	0.000218
992	0.000532	0.000635	0.000268	0.000217
1023	0.000514	0.000538	0.000273	0.000217
1054	0.000519	0.000455	0.00026	0.000217
1085	0.000491	0.000385	0.000201	0.000217
1116	0.000519	0.000326	0.00019	0.000217
1147	0.000444	0.000276	0.000136	0.000217
1178	0.000353	0.000235	0.000102	0.000217
1209	0.000319	0.000201	8.28e-05	0.000217
1240	0.000224	0.000172	7.86e-05	0.000217
1271	0.000194	0.000149	6.89e-05	0.000217
1302	0.000166	0.000131	6.98e-05	0.000217
1333	0.000115	0.000116	5.72e-05	0.000217
1364	7.99e-05	0.000103	5.76e-05	0.000217
1395	6.75e-05	9.37e-05	6.61e-05	0.000217
1426	6.92e-05	8.6e-05	6.34e-05	0.000217
1457	7.07e-05	8e-05	5.09e-05	0.000217
1488	6.24e-05	7.53e-05	3.2e-05	0.000217
1519	6.19e-05	7.16e-05	1.58e-05	0.000217
1550	5.87e-05	6.88e-05	9.02e-06	0.000217
1581	4.22e-05	6.66e-05	5.56e-06	0.000217
1612	3.01e-05	6.49e-05	3.28e-06	0.000217
1643	7.08e-06	6.36e-05	1.79e-06	0.000217
1674	1.04e-07	6.27e-05	1.82e-06	0.000217
1705	2.69e-07	6.2e-05	8.55e-08	0.000217
1736	1.95e-07	6.14e-05	1.35e-07	0.000217

## Sheet: Figure 6C
Fig. 6C. Raw data for line plots of CENP-A (immunostaining) and Centromere 7 (D7Z1) FISH intensities
X	CENP-A	CENP-A Fit	D7Z1	D7Z1 fit
-1200	0.000462	0.001704	7.72e-05	-4.41e-05
-1160	0.000478	0.001704	9.35e-05	5.49e-05
-1120	0.00044	0.001704	0.000111	0.00017
-1080	0.00055	0.001704	0.000239	0.000303
-1040	0.000731	0.001704	0.000442	0.000455
-1000	0.000783	0.001704	0.00068	0.000628
-960	0.001133	0.001704	0.000843	0.000824
-920	0.001414	0.001704	0.000806	0.001043
-880	0.001635	0.001704	0.000893	0.001289
-840	0.001883	0.001704	0.001152	0.001565
-800	0.002291	0.001705	0.001677	0.00188
-760	0.002344	0.001709	0.002803	0.002251
-720	0.002244	0.001732	0.004082	0.002712
-680	0.002402	0.001828	0.004169	0.003322
-640	0.002912	0.002169	0.003889	0.004181
-600	0.003843	0.003199	0.004633	0.005431
-560	0.005704	0.005817	0.006542	0.007259
-520	0.010514	0.011406	0.008976	0.009869
-480	0.020233	0.021319	0.012967	0.013433
-440	0.035319	0.035697	0.018927	0.018019
-400	0.052646	0.052196	0.025067	0.023508
-360	0.066884	0.065989	0.030204	0.02955
-320	0.072415	0.071858	0.03491	0.035572
-280	0.066995	0.067324	0.039573	0.040881
-240	0.053296	0.054315	0.044115	0.044829
-200	0.037035	0.037859	0.047033	0.047017
-160	0.022965	0.023002	0.048149	0.047437
-120	0.013692	0.012463	0.047769	0.046503
-80	0.008496	0.006392	0.045641	0.044947
-40	0.005834	0.003579	0.042823	0.043585
0	0.004856	0.002801	0.041432	0.043051
40	0.005834	0.003579	0.042823	0.043585
80	0.008496	0.006392	0.045641	0.044947
120	0.013692	0.012463	0.047769	0.046503
160	0.022965	0.023002	0.048149	0.047437
200	0.037035	0.037859	0.047033	0.047017
240	0.053296	0.054315	0.044115	0.044829
280	0.066995	0.067324	0.039573	0.040881
320	0.072415	0.071858	0.03491	0.035572
360	0.066884	0.065989	0.030204	0.02955
400	0.052646	0.052196	0.025067	0.023508
440	0.035319	0.035697	0.018927	0.018019
480	0.020233	0.021319	0.012967	0.013433
520	0.010514	0.011406	0.008976	0.009869
560	0.005704	0.005817	0.006542	0.007259
600	0.003843	0.003199	0.004633	0.005431
640	0.002912	0.002169	0.003889	0.004181
680	0.002402	0.001828	0.004169	0.003322
720	0.002244	0.001732	0.004082	0.002712
760	0.002344	0.001709	0.002803	0.002251
800	0.002291	0.001705	0.001677	0.00188
840	0.001883	0.001704	0.001152	0.001565
880	0.001635	0.001704	0.000893	0.001289
920	0.001414	0.001704	0.000806	0.001043
960	0.001133	0.001704	0.000843	0.000824
1000	0.000783	0.001704	0.00068	0.000628
1040	0.000731	0.001704	0.000442	0.000455
1080	0.00055	0.001704	0.000239	0.000303
1120	0.00044	0.001704	0.000111	0.00017
1160	0.000478	0.001704	9.35e-05	5.49e-05
1200	0.000462	0.001704	7.72e-05	-4.41e-05

## Sheet: Figure 6F
Fig. 6F. Raw data for inter-CENP-A distances of dim and bright centromere classes
Dim	Bright
0.737081	0.557105
0.641186	0.564044
0.730301	0.567242
0.72315	0.564529
0.536647	0.617249
0.65987	0.653512
0.839665	0.674398
0.545783	0.597038
0.752017	0.874321
0.538963	0.602857
0.537321	0.736654
0.691522	0.658449
0.499761	0.697141
0.572079	0.747777
0.655786	0.733256

## Sheet: Figure S2C-E 
Fig. S2C-E. Raw data for line plots of CENP-A and SMC1A
X	CENP-A (lateral)	2-Gaussian		X	SMC1A-mEGFP (lateral)	3-Gaussian			X	SMC1A-mEGFP (vertical)	3-Gaussian
-2185.5	3.97206e-22	0.000339179		-1364	3.27452e-05	0.000695192			-914.5	0.00496196	0.00550809
-2154.5	-2.20145e-21	0.000339179		-1333	3.29429e-05	0.000695328			-883.5	0.00545023	0.00553379
-2123.5	1.2697e-20	0.000339179		-1302	3.76212e-05	0.000695588			-852.5	0.00577492	0.0055754
-2092.5	-7.4316e-20	0.000339179		-1271	4.57053e-05	0.000696072			-821.5	0.00583841	0.00564106
-2061.5	4.33239e-19	0.000339179		-1240	6.68301e-05	0.00069695			-790.5	0.00585015	0.00574194
-2030.5	-2.52495e-18	0.000339179		-1209	8.74508e-05	0.000698503			-759.5	0.00594889	0.00589285
-1999.5	1.47165e-17	0.000339179		-1178	0.000119826	0.000701184			-728.5	0.00616317	0.00611263
-1968.5	3.07179e-09	0.000339179		-1147	0.000214428	0.00070569			-697.5	0.00649531	0.00642408
-1937.5	1.99964e-08	0.000339179		-1116	0.00023429	0.000713072			-666.5	0.00695546	0.00685341
-1906.5	1.99672e-08	0.000339179		-1085	0.000232912	0.000724856			-635.5	0.00751989	0.00742888
-1875.5	1.22596e-08	0.000339179		-1054	0.000359403	0.000743178			-604.5	0.0081693	0.00817854
-1844.5	6.98735e-09	0.000339179		-1023	0.000485363	0.000770922			-573.5	0.00903339	0.00912712
-1813.5	6.55572e-08	0.000339179		-992	0.000568171	0.000811828			-542.5	0.0101632	0.0102923
-1782.5	4.13805e-08	0.000339179		-961	0.000832493	0.000870531			-511.5	0.0115682	0.0116804
-1751.5	3.36211e-08	0.000339179		-930	0.000970254	0.000952506			-480.5	0.0132081	0.0132831
-1720.5	1.57741e-08	0.000339179		-899	0.00107991	0.00106385			-449.5	0.0150681	0.0150743
-1689.5	3.4657e-09	0.000339179		-868	0.00157365	0.00121089			-418.5	0.017029	0.01701
-1658.5	5.04293e-08	0.000339179		-837	0.00153349	0.0013996			-387.5	0.0190469	0.0190294
-1627.5	1.84005e-07	0.000339179		-806	0.00214251	0.00163484			-356.5	0.0212096	0.0210596
-1596.5	4.86663e-07	0.000339179		-775	0.00215249	0.00191951			-325.5	0.0232988	0.0230222
-1565.5	1.52606e-06	0.000339179		-744	0.0025017	0.00225374			-294.5	0.0250077	0.0248416
-1534.5	2.81434e-06	0.000339179		-713	0.00324515	0.00263434			-263.5	0.026236	0.0264538
-1503.5	3.42383e-06	0.000339179		-682	0.00404082	0.00305459			-232.5	0.0273514	0.0278135
-1472.5	3.26897e-06	0.000339179		-651	0.00396119	0.00350472			-201.5	0.0286253	0.0288992
-1441.5	4.24124e-06	0.000339179		-620	0.00390037	0.00397316			-170.5	0.0298832	0.0297143
-1410.5	3.77388e-06	0.000339179		-589	0.00416999	0.00444858			-139.5	0.0306899	0.0302847
-1379.5	3.02518e-06	0.000339179		-558	0.00464143	0.00492264			-108.5	0.0308941	0.0306525
-1348.5	2.97872e-06	0.000339179		-527	0.00500965	0.00539321			-77.5	0.0308335	0.0308678
-1317.5	4.38632e-06	0.000339179		-496	0.00521204	0.00586761			-46.5	0.0308341	0.0309791
-1286.5	6.20373e-06	0.000339179		-465	0.00547247	0.00636522			-15.5	0.0308918	0.0310243
-1255.5	9.74846e-06	0.000339179		-434	0.00614063	0.00691901			15.5	0.0308918	0.0310243
-1224.5	1.41269e-05	0.000339179		-403	0.00724241	0.0075753			46.5	0.0308341	0.0309791
-1193.5	2.35505e-05	0.000339179		-372	0.00874291	0.00839159			77.5	0.0308335	0.0308678
-1162.5	3.14896e-05	0.000339179		-341	0.0102273	0.00943331			108.5	0.0308941	0.0306525
-1131.5	4.03676e-05	0.000339179		-310	0.0116495	0.0107718			139.5	0.0306899	0.0302846
-1100.5	4.45268e-05	0.000339179		-279	0.0132706	0.0124888			170.5	0.0298832	0.0297143
-1069.5	4.83995e-05	0.000339179		-248	0.0152804	0.0146951			201.5	0.0286253	0.0288992
-1038.5	5.49109e-05	0.000339179		-217	0.0178001	0.0175669			232.5	0.0273514	0.0278135
-1007.5	6.33109e-05	0.000339179		-186	0.0212938	0.0213875			263.5	0.026236	0.0264538
-976.5	8.07157e-05	0.000339179		-155	0.0259793	0.0265489			294.5	0.0250077	0.0248416
-945.5	0.000114713	0.000339179		-124	0.0324278	0.0334429			325.5	0.0232988	0.0230222
-914.5	0.000204356	0.000339179		-93	0.041315	0.0421953			356.5	0.0212096	0.0210596
-883.5	0.000279895	0.000339179		-62	0.0521916	0.0523125			387.5	0.0190469	0.0190294
-852.5	0.000366465	0.000339179		-31	0.0633724	0.0624636			418.5	0.017029	0.01701
-821.5	0.000499361	0.000339179		0	0.0718417	0.0706672			449.5	0.0150681	0.0150743
-790.5	0.000640336	0.000339181		31	0.0753391	0.0749543			480.5	0.0132081	0.013283
-759.5	0.000823703	0.000339193		62	0.0733838	0.0742186			511.5	0.0115682	0.0116804
-728.5	0.00114176	0.000339261		93	0.0673762	0.0687398			542.5	0.0101632	0.0102923
-697.5	0.00128978	0.000339625		124	0.0594709	0.060029			573.5	0.00903339	0.00912714
-666.5	0.0013959	0.000341349		155	0.0508965	0.0501045			604.5	0.0081693	0.00817856
-635.5	0.00149153	0.000348606		186	0.0420856	0.0406736			635.5	0.00751989	0.0074289
-604.5	0.00164759	0.000375751		217	0.0334967	0.0326722			666.5	0.00695546	0.00685344
-573.5	0.00194812	0.000465893		248	0.0260827	0.0262844			697.5	0.00649531	0.00642411
-542.5	0.00244912	0.000731286		279	0.0205646	0.0212541			728.5	0.00616317	0.00611266
-511.5	0.0033631	0.00142282		310	0.0165789	0.0172128			759.5	0.00594889	0.00589288
-480.5	0.00503471	0.00301383		341	0.0135479	0.0138697			790.5	0.00585015	0.00574195
-449.5	0.00794462	0.00623508		372	0.0108976	0.0110555			821.5	0.00583841	0.00564107
-418.5	0.0128386	0.0119465		403	0.00839609	0.00868936			852.5	0.00577492	0.00557541
-387.5	0.020618	0.0207479		434	0.00628318	0.00673099			883.5	0.00545023	0.0055338
-356.5	0.0315389	0.0323871		465	0.00479085	0.00514833			914.5	0.00496196	0.0055081
-325.5	0.0443425	0.0452846		496	0.00394647	0.00390375
-294.5	0.0561551	0.0566342		527	0.00356658	0.00295238
-263.5	0.063529	0.0633124		558	0.00332777	0.00224545
-232.5	0.0639621	0.0632526		589	0.00309574	0.00173464
-201.5	0.057165	0.0564741		620	0.00286534	0.00137558
-170.5	0.0452995	0.0450732		651	0.00277958	0.00112996
-139.5	0.0317952	0.0321834		682	0.00271517	0.000966397
-108.5	0.0198094	0.0206095		713	0.0024694	0.000860328
-77.5	0.011278	0.0119498		744	0.00227384	0.000793333
-46.5	0.00634779	0.00654761		775	0.00202967	0.000752108
-15.5	0.00423827	0.00404213		806	0.0014941	0.00072739
15.5	0.00423827	0.00404213		837	0.00151998	0.000712946
46.5	0.00634779	0.00654761		868	0.00125105	0.00070472
77.5	0.011278	0.0119498		899	0.000919451	0.000700153
108.5	0.0198094	0.0206095		930	0.000733114	0.00069768
139.5	0.0317952	0.0321834		961	0.000321468	0.000696375
170.5	0.0452995	0.0450732		992	0.000265809	0.000695704
201.5	0.057165	0.0564741		1023	0.000248691	0.000695367
232.5	0.0639621	0.0632526		1054	0.000276659	0.000695202
263.5	0.063529	0.0633124		1085	0.000329544	0.000695123
294.5	0.0561551	0.0566342		1116	0.000204908	0.000695087
325.5	0.0443425	0.0452846		1147	7.02466e-05	0.00069507
356.5	0.0315389	0.0323871		1178	8.70125e-05	0.000695062
387.5	0.020618	0.0207479		1209	6.90664e-05	0.000695059
418.5	0.0128386	0.0119465		1240	4.18297e-05	0.000695058
449.5	0.00794462	0.00623508		1271	3.35027e-05	0.000695057
480.5	0.00503471	0.00301383		1302	2.92735e-05	0.000695057
511.5	0.0033631	0.00142282		1333	2.97787e-05	0.000695057
542.5	0.00244912	0.000731286		1364	3.54331e-05	0.000695057
573.5	0.00194812	0.000465893		1395	4.63853e-05	0.000695057
604.5	0.00164759	0.000375751
635.5	0.00149153	0.000348606
666.5	0.0013959	0.000341349
697.5	0.00128978	0.000339625
728.5	0.00114176	0.000339261
759.5	0.000823703	0.000339193
790.5	0.000640336	0.000339181
821.5	0.000499361	0.000339179
852.5	0.000366465	0.000339179
883.5	0.000279895	0.000339179
914.5	0.000204356	0.000339179
945.5	0.000114713	0.000339179
976.5	8.07157e-05	0.000339179
1007.5	6.33109e-05	0.000339179
1038.5	5.49109e-05	0.000339179
1069.5	4.83995e-05	0.000339179
1100.5	4.45268e-05	0.000339179
1131.5	4.03676e-05	0.000339179
1162.5	3.14896e-05	0.000339179
1193.5	2.35505e-05	0.000339179
1224.5	1.41269e-05	0.000339179
1255.5	9.74846e-06	0.000339179
1286.5	6.20373e-06	0.000339179
1317.5	4.38632e-06	0.000339179
1348.5	2.97872e-06	0.000339179
1379.5	3.02518e-06	0.000339179
1410.5	3.77388e-06	0.000339179
1441.5	4.24124e-06	0.000339179
1472.5	3.26897e-06	0.000339179
1503.5	3.42383e-06	0.000339179
1534.5	2.81434e-06	0.000339179
1565.5	1.52606e-06	0.000339179
1596.5	4.86663e-07	0.000339179
1627.5	1.84005e-07	0.000339179
1658.5	5.04293e-08	0.000339179
1689.5	3.4657e-09	0.000339179
1720.5	1.57741e-08	0.000339179
1751.5	3.36211e-08	0.000339179
1782.5	4.13805e-08	0.000339179
1813.5	6.55572e-08	0.000339179
1844.5	6.98735e-09	0.000339179
1875.5	1.22596e-08	0.000339179
1906.5	1.99672e-08	0.000339179
1937.5	1.99964e-08	0.000339179
1968.5	3.07179e-09	0.000339179
1999.5	1.47165e-17	0.000339179
2030.5	-2.52495e-18	0.000339179
2061.5	4.33239e-19	0.000339179
2092.5	-7.4316e-20	0.000339179
2123.5	1.2697e-20	0.000339179
2154.5	-2.20145e-21	0.000339179
2185.5	3.97206e-22	0.000339179

## Sheet: Figure S2F
Fig. S2F. Raw data for classification of metaphase chromosomes by RAD21 center-enriched ratio
File	Ratio	Rank	ShortFile
sas_updated/cropped\CENPA_488_Rad21_561_08_SIR_ALX-1_realigned.tif	0.606734	261	CENPA_488_Rad21_561_08_SIR_ALX.tif		Colors represent different spreads
sas_updated/cropped\CENPA_488_Rad21_561_08_SIR_ALX-10_realigned.tif	2.06544	16	CENPA_488_Rad21_561_08_SIR_ALX.tif
sas_updated/cropped\CENPA_488_Rad21_561_08_SIR_ALX-11_realigned.tif	0.958537	128	CENPA_488_Rad21_561_08_SIR_ALX.tif
sas_updated/cropped\CENPA_488_Rad21_561_08_SIR_ALX-12_realigned.tif	0.432001	356	CENPA_488_Rad21_561_08_SIR_ALX.tif
sas_updated/cropped\CENPA_488_Rad21_561_08_SIR_ALX-13_realigned.tif	0.850422	163	CENPA_488_Rad21_561_08_SIR_ALX.tif
sas_updated/cropped\CENPA_488_Rad21_561_08_SIR_ALX-14_realigned.tif	0.515769	302	CENPA_488_Rad21_561_08_SIR_ALX.tif
sas_updated/cropped\CENPA_488_Rad21_561_08_SIR_ALX-15_realigned.tif	1.00826	109	CENPA_488_Rad21_561_08_SIR_ALX.tif
sas_updated/cropped\CENPA_488_Rad21_561_08_SIR_ALX-16_realigned.tif	0.136364	448	CENPA_488_Rad21_561_08_SIR_ALX.tif
sas_updated/cropped\CENPA_488_Rad21_561_08_SIR_ALX-17_realigned.tif	0.535847	296	CENPA_488_Rad21_561_08_SIR_ALX.tif
sas_updated/cropped\CENPA_488_Rad21_561_08_SIR_ALX-18_realigned.tif	1.82987	25	CENPA_488_Rad21_561_08_SIR_ALX.tif
sas_updated/cropped\CENPA_488_Rad21_561_08_SIR_ALX-19_realigned.tif	0.697429	220	CENPA_488_Rad21_561_08_SIR_ALX.tif
sas_updated/cropped\CENPA_488_Rad21_561_08_SIR_ALX-2_realigned.tif	1.49043	46	CENPA_488_Rad21_561_08_SIR_ALX.tif
sas_updated/cropped\CENPA_488_Rad21_561_08_SIR_ALX-20_realigned.tif	0.958797	126	CENPA_488_Rad21_561_08_SIR_ALX.tif
sas_updated/cropped\CENPA_488_Rad21_561_08_SIR_ALX-21_realigned.tif	0.48775	321	CENPA_488_Rad21_561_08_SIR_ALX.tif
sas_updated/cropped\CENPA_488_Rad21_561_08_SIR_ALX-22_realigned.tif	0.906172	145	CENPA_488_Rad21_561_08_SIR_ALX.tif
sas_updated/cropped\CENPA_488_Rad21_561_08_SIR_ALX-23_realigned.tif	0.155145	439	CENPA_488_Rad21_561_08_SIR_ALX.tif
sas_updated/cropped\CENPA_488_Rad21_561_08_SIR_ALX-24_realigned.tif	1.45485	49	CENPA_488_Rad21_561_08_SIR_ALX.tif
sas_updated/cropped\CENPA_488_Rad21_561_08_SIR_ALX-25_realigned.tif	0.778192	190	CENPA_488_Rad21_561_08_SIR_ALX.tif
sas_updated/cropped\CENPA_488_Rad21_561_08_SIR_ALX-26_realigned.tif	0.826246	175	CENPA_488_Rad21_561_08_SIR_ALX.tif
sas_updated/cropped\CENPA_488_Rad21_561_08_SIR_ALX-27_realigned.tif	0.606734	262	CENPA_488_Rad21_561_08_SIR_ALX.tif
sas_updated/cropped\CENPA_488_Rad21_561_08_SIR_ALX-28_realigned.tif	1.49043	47	CENPA_488_Rad21_561_08_SIR_ALX.tif
sas_updated/cropped\CENPA_488_Rad21_561_08_SIR_ALX-29_realigned.tif	1.17686	78	CENPA_488_Rad21_561_08_SIR_ALX.tif
sas_updated/cropped\CENPA_488_Rad21_561_08_SIR_ALX-3_realigned.tif	0.716163	213	CENPA_488_Rad21_561_08_SIR_ALX.tif
sas_updated/cropped\CENPA_488_Rad21_561_08_SIR_ALX-30_realigned.tif	1.77405	29	CENPA_488_Rad21_561_08_SIR_ALX.tif
sas_updated/cropped\CENPA_488_Rad21_561_08_SIR_ALX-31_realigned.tif	0.907541	141	CENPA_488_Rad21_561_08_SIR_ALX.tif
sas_updated/cropped\CENPA_488_Rad21_561_08_SIR_ALX-32_realigned.tif	0.716163	214	CENPA_488_Rad21_561_08_SIR_ALX.tif
sas_updated/cropped\CENPA_488_Rad21_561_08_SIR_ALX-33_realigned.tif	0.816667	176	CENPA_488_Rad21_561_08_SIR_ALX.tif
sas_updated/cropped\CENPA_488_Rad21_561_08_SIR_ALX-34_realigned.tif	1.04238	101	CENPA_488_Rad21_561_08_SIR_ALX.tif
sas_updated/cropped\CENPA_488_Rad21_561_08_SIR_ALX-35_realigned.tif	0.733493	206	CENPA_488_Rad21_561_08_SIR_ALX.tif
sas_updated/cropped\CENPA_488_Rad21_561_08_SIR_ALX-36_realigned.tif	0.143368	446	CENPA_488_Rad21_561_08_SIR_ALX.tif
sas_updated/cropped\CENPA_488_Rad21_561_08_SIR_ALX-37_realigned.tif	0.835422	171	CENPA_488_Rad21_561_08_SIR_ALX.tif
sas_updated/cropped\CENPA_488_Rad21_561_08_SIR_ALX-38_realigned.tif	0.831737	172	CENPA_488_Rad21_561_08_SIR_ALX.tif
sas_updated/cropped\CENPA_488_Rad21_561_08_SIR_ALX-39_realigned.tif	2.06544	15	CENPA_488_Rad21_561_08_SIR_ALX.tif
sas_updated/cropped\CENPA_488_Rad21_561_08_SIR_ALX-4_realigned.tif	0.816667	177	CENPA_488_Rad21_561_08_SIR_ALX.tif
sas_updated/cropped\CENPA_488_Rad21_561_08_SIR_ALX-40_realigned.tif	0.958537	129	CENPA_488_Rad21_561_08_SIR_ALX.tif
sas_updated/cropped\CENPA_488_Rad21_561_08_SIR_ALX-41_realigned.tif	0.432001	355	CENPA_488_Rad21_561_08_SIR_ALX.tif
sas_updated/cropped\CENPA_488_Rad21_561_08_SIR_ALX-42_realigned.tif	0.850422	164	CENPA_488_Rad21_561_08_SIR_ALX.tif
sas_updated/cropped\CENPA_488_Rad21_561_08_SIR_ALX-43_realigned.tif	0.515769	301	CENPA_488_Rad21_561_08_SIR_ALX.tif
sas_updated/cropped\CENPA_488_Rad21_561_08_SIR_ALX-44_realigned.tif	1.00826	110	CENPA_488_Rad21_561_08_SIR_ALX.tif
sas_updated/cropped\CENPA_488_Rad21_561_08_SIR_ALX-45_realigned.tif	0.136364	447	CENPA_488_Rad21_561_08_SIR_ALX.tif
sas_updated/cropped\CENPA_488_Rad21_561_08_SIR_ALX-46_realigned.tif	0.535847	295	CENPA_488_Rad21_561_08_SIR_ALX.tif
sas_updated/cropped\CENPA_488_Rad21_561_08_SIR_ALX-47_realigned.tif	1.82987	24	CENPA_488_Rad21_561_08_SIR_ALX.tif
sas_updated/cropped\CENPA_488_Rad21_561_08_SIR_ALX-48_realigned.tif	0.31766	402	CENPA_488_Rad21_561_08_SIR_ALX.tif
sas_updated/cropped\CENPA_488_Rad21_561_08_SIR_ALX-49_realigned.tif	0.697429	219	CENPA_488_Rad21_561_08_SIR_ALX.tif
sas_updated/cropped\CENPA_488_Rad21_561_08_SIR_ALX-5_realigned.tif	1.04238	100	CENPA_488_Rad21_561_08_SIR_ALX.tif
sas_updated/cropped\CENPA_488_Rad21_561_08_SIR_ALX-50_realigned.tif	0.958797	125	CENPA_488_Rad21_561_08_SIR_ALX.tif
sas_updated/cropped\CENPA_488_Rad21_561_08_SIR_ALX-51_realigned.tif	0.48775	320	CENPA_488_Rad21_561_08_SIR_ALX.tif
sas_updated/cropped\CENPA_488_Rad21_561_08_SIR_ALX-52_realigned.tif	0.906172	144	CENPA_488_Rad21_561_08_SIR_ALX.tif
sas_updated/cropped\CENPA_488_Rad21_561_08_SIR_ALX-53_realigned.tif	0.155145	440	CENPA_488_Rad21_561_08_SIR_ALX.tif
sas_updated/cropped\CENPA_488_Rad21_561_08_SIR_ALX-54_realigned.tif	1.45485	50	CENPA_488_Rad21_561_08_SIR_ALX.tif
sas_updated/cropped\CENPA_488_Rad21_561_08_SIR_ALX-55_realigned.tif	0.778192	191	CENPA_488_Rad21_561_08_SIR_ALX.tif
sas_updated/cropped\CENPA_488_Rad21_561_08_SIR_ALX-56_realigned.tif	0.0826107	457	CENPA_488_Rad21_561_08_SIR_ALX.tif
sas_updated/cropped\CENPA_488_Rad21_561_08_SIR_ALX-57_realigned.tif	0.477006	330	CENPA_488_Rad21_561_08_SIR_ALX.tif
sas_updated/cropped\CENPA_488_Rad21_561_08_SIR_ALX-58_realigned.tif	0.311408	406	CENPA_488_Rad21_561_08_SIR_ALX.tif
sas_updated/cropped\CENPA_488_Rad21_561_08_SIR_ALX-59_realigned.tif	0.630133	251	CENPA_488_Rad21_561_08_SIR_ALX.tif
sas_updated/cropped\CENPA_488_Rad21_561_08_SIR_ALX-6_realigned.tif	0.733493	207	CENPA_488_Rad21_561_08_SIR_ALX.tif
sas_updated/cropped\CENPA_488_Rad21_561_08_SIR_ALX-60_realigned.tif	1.30141	64	CENPA_488_Rad21_561_08_SIR_ALX.tif
sas_updated/cropped\CENPA_488_Rad21_561_08_SIR_ALX-61_realigned.tif	1.35722	59	CENPA_488_Rad21_561_08_SIR_ALX.tif
sas_updated/cropped\CENPA_488_Rad21_561_08_SIR_ALX-62_realigned.tif	0.941208	133	CENPA_488_Rad21_561_08_SIR_ALX.tif
sas_updated/cropped\CENPA_488_Rad21_561_08_SIR_ALX-63_realigned.tif	0.376485	375	CENPA_488_Rad21_561_08_SIR_ALX.tif
sas_updated/cropped\CENPA_488_Rad21_561_08_SIR_ALX-64_realigned.tif	0.996823	118	CENPA_488_Rad21_561_08_SIR_ALX.tif
sas_updated/cropped\CENPA_488_Rad21_561_08_SIR_ALX-65_realigned.tif	0.607361	260	CENPA_488_Rad21_561_08_SIR_ALX.tif
sas_updated/cropped\CENPA_488_Rad21_561_08_SIR_ALX-66_realigned.tif	0.95866	127	CENPA_488_Rad21_561_08_SIR_ALX.tif
sas_updated/cropped\CENPA_488_Rad21_561_08_SIR_ALX-67_realigned.tif	0.274519	414	CENPA_488_Rad21_561_08_SIR_ALX.tif
sas_updated/cropped\CENPA_488_Rad21_561_08_SIR_ALX-68_realigned.tif	0.425465	357	CENPA_488_Rad21_561_08_SIR_ALX.tif
sas_updated/cropped\CENPA_488_Rad21_561_08_SIR_ALX-69_realigned.tif	1.00517	112	CENPA_488_Rad21_561_08_SIR_ALX.tif
sas_updated/cropped\CENPA_488_Rad21_561_08_SIR_ALX-7_realigned.tif	0.143368	445	CENPA_488_Rad21_561_08_SIR_ALX.tif
sas_updated/cropped\CENPA_488_Rad21_561_08_SIR_ALX-8_realigned.tif	0.835422	170	CENPA_488_Rad21_561_08_SIR_ALX.tif
sas_updated/cropped\CENPA_488_Rad21_561_08_SIR_ALX-9_realigned.tif	0.831737	173	CENPA_488_Rad21_561_08_SIR_ALX.tif
sas_updated/cropped\CENPA_488_Rad21_561_09_SIR_ALX-1_realigned.tif	0.449873	343	CENPA_488_Rad21_561_09_SIR_ALX.tif
sas_updated/cropped\CENPA_488_Rad21_561_09_SIR_ALX-10_realigned.tif	0.689091	223	CENPA_488_Rad21_561_09_SIR_ALX.tif
sas_updated/cropped\CENPA_488_Rad21_561_09_SIR_ALX-11_realigned.tif	0.397672	367	CENPA_488_Rad21_561_09_SIR_ALX.tif
sas_updated/cropped\CENPA_488_Rad21_561_09_SIR_ALX-12_realigned.tif	0.558584	287	CENPA_488_Rad21_561_09_SIR_ALX.tif
sas_updated/cropped\CENPA_488_Rad21_561_09_SIR_ALX-13_realigned.tif	0.576243	275	CENPA_488_Rad21_561_09_SIR_ALX.tif
sas_updated/cropped\CENPA_488_Rad21_561_09_SIR_ALX-14_realigned.tif	0.561098	284	CENPA_488_Rad21_561_09_SIR_ALX.tif
sas_updated/cropped\CENPA_488_Rad21_561_09_SIR_ALX-15_realigned.tif	0.754303	201	CENPA_488_Rad21_561_09_SIR_ALX.tif
sas_updated/cropped\CENPA_488_Rad21_561_09_SIR_ALX-16_realigned.tif	0.550293	290	CENPA_488_Rad21_561_09_SIR_ALX.tif
sas_updated/cropped\CENPA_488_Rad21_561_09_SIR_ALX-17_realigned.tif	1.0099	108	CENPA_488_Rad21_561_09_SIR_ALX.tif
sas_updated/cropped\CENPA_488_Rad21_561_09_SIR_ALX-18_realigned.tif	1.70972	31	CENPA_488_Rad21_561_09_SIR_ALX.tif
sas_updated/cropped\CENPA_488_Rad21_561_09_SIR_ALX-19_realigned.tif	0.209176	433	CENPA_488_Rad21_561_09_SIR_ALX.tif
sas_updated/cropped\CENPA_488_Rad21_561_09_SIR_ALX-2_realigned.tif	0.522995	299	CENPA_488_Rad21_561_09_SIR_ALX.tif
sas_updated/cropped\CENPA_488_Rad21_561_09_SIR_ALX-20_realigned.tif	0.284474	412	CENPA_488_Rad21_561_09_SIR_ALX.tif
sas_updated/cropped\CENPA_488_Rad21_561_09_SIR_ALX-21_realigned.tif	2.11121	14	CENPA_488_Rad21_561_09_SIR_ALX.tif
sas_updated/cropped\CENPA_488_Rad21_561_09_SIR_ALX-22_realigned.tif	1.65108	35	CENPA_488_Rad21_561_09_SIR_ALX.tif
sas_updated/cropped\CENPA_488_Rad21_561_09_SIR_ALX-23_realigned.tif	0.65271	240	CENPA_488_Rad21_561_09_SIR_ALX.tif
sas_updated/cropped\CENPA_488_Rad21_561_09_SIR_ALX-24_realigned.tif	0.852751	162	CENPA_488_Rad21_561_09_SIR_ALX.tif
sas_updated/cropped\CENPA_488_Rad21_561_09_SIR_ALX-25_realigned.tif	0.441128	345	CENPA_488_Rad21_561_09_SIR_ALX.tif
sas_updated/cropped\CENPA_488_Rad21_561_09_SIR_ALX-26_realigned.tif	0.285162	411	CENPA_488_Rad21_561_09_SIR_ALX.tif
sas_updated/cropped\CENPA_488_Rad21_561_09_SIR_ALX-27_realigned.tif	0.638571	247	CENPA_488_Rad21_561_09_SIR_ALX.tif
sas_updated/cropped\CENPA_488_Rad21_561_09_SIR_ALX-28_realigned.tif	0.539661	292	CENPA_488_Rad21_561_09_SIR_ALX.tif
sas_updated/cropped\CENPA_488_Rad21_561_09_SIR_ALX-29_realigned.tif	0.904006	147	CENPA_488_Rad21_561_09_SIR_ALX.tif
sas_updated/cropped\CENPA_488_Rad21_561_09_SIR_ALX-3_realigned.tif	0.644419	244	CENPA_488_Rad21_561_09_SIR_ALX.tif
sas_updated/cropped\CENPA_488_Rad21_561_09_SIR_ALX-30_realigned.tif	0.402865	365	CENPA_488_Rad21_561_09_SIR_ALX.tif
sas_updated/cropped\CENPA_488_Rad21_561_09_SIR_ALX-31_realigned.tif	0.991957	120	CENPA_488_Rad21_561_09_SIR_ALX.tif
sas_updated/cropped\CENPA_488_Rad21_561_09_SIR_ALX-32_realigned.tif	0.998164	116	CENPA_488_Rad21_561_09_SIR_ALX.tif
sas_updated/cropped\CENPA_488_Rad21_561_09_SIR_ALX-4_realigned.tif	0.349504	391	CENPA_488_Rad21_561_09_SIR_ALX.tif
sas_updated/cropped\CENPA_488_Rad21_561_09_SIR_ALX-5_realigned.tif	1.16795	80	CENPA_488_Rad21_561_09_SIR_ALX.tif
sas_updated/cropped\CENPA_488_Rad21_561_09_SIR_ALX-6_realigned.tif	0.748442	203	CENPA_488_Rad21_561_09_SIR_ALX.tif
sas_updated/cropped\CENPA_488_Rad21_561_09_SIR_ALX-7_realigned.tif	1.041	103	CENPA_488_Rad21_561_09_SIR_ALX.tif
sas_updated/cropped\CENPA_488_Rad21_561_09_SIR_ALX-8_realigned.tif	0.79873	183	CENPA_488_Rad21_561_09_SIR_ALX.tif
sas_updated/cropped\CENPA_488_Rad21_561_09_SIR_ALX-9_realigned.tif	0.497102	315	CENPA_488_Rad21_561_09_SIR_ALX.tif
sas_updated/cropped\CENPA_488_Rad21_561_10_SIR_ALX-1_realigned.tif	0.306955	408	CENPA_488_Rad21_561_10_SIR_ALX.tif
sas_updated/cropped\CENPA_488_Rad21_561_10_SIR_ALX-10_realigned.tif	0.85774	158	CENPA_488_Rad21_561_10_SIR_ALX.tif
sas_updated/cropped\CENPA_488_Rad21_561_10_SIR_ALX-11_realigned.tif	1.26104	67	CENPA_488_Rad21_561_10_SIR_ALX.tif
sas_updated/cropped\CENPA_488_Rad21_561_10_SIR_ALX-12_realigned.tif	0.732614	210	CENPA_488_Rad21_561_10_SIR_ALX.tif
sas_updated/cropped\CENPA_488_Rad21_561_10_SIR_ALX-13_realigned.tif	0.446238	344	CENPA_488_Rad21_561_10_SIR_ALX.tif
sas_updated/cropped\CENPA_488_Rad21_561_10_SIR_ALX-14_realigned.tif	0.471683	332	CENPA_488_Rad21_561_10_SIR_ALX.tif
sas_updated/cropped\CENPA_488_Rad21_561_10_SIR_ALX-15_realigned.tif	0.658679	237	CENPA_488_Rad21_561_10_SIR_ALX.tif
sas_updated/cropped\CENPA_488_Rad21_561_10_SIR_ALX-16_realigned.tif	0.413831	361	CENPA_488_Rad21_561_10_SIR_ALX.tif
sas_updated/cropped\CENPA_488_Rad21_561_10_SIR_ALX-17_realigned.tif	1.39039	53	CENPA_488_Rad21_561_10_SIR_ALX.tif
sas_updated/cropped\CENPA_488_Rad21_561_10_SIR_ALX-18_realigned.tif	1.08912	94	CENPA_488_Rad21_561_10_SIR_ALX.tif
sas_updated/cropped\CENPA_488_Rad21_561_10_SIR_ALX-19_realigned.tif	0.648007	243	CENPA_488_Rad21_561_10_SIR_ALX.tif
sas_updated/cropped\CENPA_488_Rad21_561_10_SIR_ALX-2_realigned.tif	0.384334	372	CENPA_488_Rad21_561_10_SIR_ALX.tif
sas_updated/cropped\CENPA_488_Rad21_561_10_SIR_ALX-20_realigned.tif	1.01261	107	CENPA_488_Rad21_561_10_SIR_ALX.tif
sas_updated/cropped\CENPA_488_Rad21_561_10_SIR_ALX-21_realigned.tif	0.37497	377	CENPA_488_Rad21_561_10_SIR_ALX.tif
sas_updated/cropped\CENPA_488_Rad21_561_10_SIR_ALX-22_realigned.tif	0.380737	374	CENPA_488_Rad21_561_10_SIR_ALX.tif
sas_updated/cropped\CENPA_488_Rad21_561_10_SIR_ALX-23_realigned.tif	0.249957	420	CENPA_488_Rad21_561_10_SIR_ALX.tif
sas_updated/cropped\CENPA_488_Rad21_561_10_SIR_ALX-24_realigned.tif	1.298	65	CENPA_488_Rad21_561_10_SIR_ALX.tif
sas_updated/cropped\CENPA_488_Rad21_561_10_SIR_ALX-25_realigned.tif	1.15229	82	CENPA_488_Rad21_561_10_SIR_ALX.tif
sas_updated/cropped\CENPA_488_Rad21_561_10_SIR_ALX-26_realigned.tif	0.597392	265	CENPA_488_Rad21_561_10_SIR_ALX.tif
sas_updated/cropped\CENPA_488_Rad21_561_10_SIR_ALX-27_realigned.tif	1.06037	98	CENPA_488_Rad21_561_10_SIR_ALX.tif
sas_updated/cropped\CENPA_488_Rad21_561_10_SIR_ALX-28_realigned.tif	0.704812	217	CENPA_488_Rad21_561_10_SIR_ALX.tif
sas_updated/cropped\CENPA_488_Rad21_561_10_SIR_ALX-29_realigned.tif	1.15625	81	CENPA_488_Rad21_561_10_SIR_ALX.tif
sas_updated/cropped\CENPA_488_Rad21_561_10_SIR_ALX-3_realigned.tif	1.23381	71	CENPA_488_Rad21_561_10_SIR_ALX.tif
sas_updated/cropped\CENPA_488_Rad21_561_10_SIR_ALX-30_realigned.tif	0.111956	451	CENPA_488_Rad21_561_10_SIR_ALX.tif
sas_updated/cropped\CENPA_488_Rad21_561_10_SIR_ALX-31_realigned.tif	0.71819	211	CENPA_488_Rad21_561_10_SIR_ALX.tif
sas_updated/cropped\CENPA_488_Rad21_561_10_SIR_ALX-4_realigned.tif	0.327635	399	CENPA_488_Rad21_561_10_SIR_ALX.tif
sas_updated/cropped\CENPA_488_Rad21_561_10_SIR_ALX-5_realigned.tif	1.9544	19	CENPA_488_Rad21_561_10_SIR_ALX.tif
sas_updated/cropped\CENPA_488_Rad21_561_10_SIR_ALX-6_realigned.tif	0.662132	236	CENPA_488_Rad21_561_10_SIR_ALX.tif
sas_updated/cropped\CENPA_488_Rad21_561_10_SIR_ALX-7_realigned.tif	2.12851	13	CENPA_488_Rad21_561_10_SIR_ALX.tif
sas_updated/cropped\CENPA_488_Rad21_561_10_SIR_ALX-8_realigned.tif	0.451123	342	CENPA_488_Rad21_561_10_SIR_ALX.tif
sas_updated/cropped\CENPA_488_Rad21_561_10_SIR_ALX-9_realigned.tif	1.38233	55	CENPA_488_Rad21_561_10_SIR_ALX.tif
sas_updated/cropped\CENPA_488_Rad21_561_11_SIR_ALX-1_realigned.tif	2.14105	12	CENPA_488_Rad21_561_11_SIR_ALX.tif
sas_updated/cropped\CENPA_488_Rad21_561_11_SIR_ALX-10_realigned.tif	0.1534	441	CENPA_488_Rad21_561_11_SIR_ALX.tif
sas_updated/cropped\CENPA_488_Rad21_561_11_SIR_ALX-11_realigned.tif	0.999585	114	CENPA_488_Rad21_561_11_SIR_ALX.tif
sas_updated/cropped\CENPA_488_Rad21_561_11_SIR_ALX-12_realigned.tif	0.97867	122	CENPA_488_Rad21_561_11_SIR_ALX.tif
sas_updated/cropped\CENPA_488_Rad21_561_11_SIR_ALX-13_realigned.tif	0.438022	349	CENPA_488_Rad21_561_11_SIR_ALX.tif
sas_updated/cropped\CENPA_488_Rad21_561_11_SIR_ALX-14_realigned.tif	0.78174	188	CENPA_488_Rad21_561_11_SIR_ALX.tif
sas_updated/cropped\CENPA_488_Rad21_561_11_SIR_ALX-15_realigned.tif	0.465663	334	CENPA_488_Rad21_561_11_SIR_ALX.tif
sas_updated/cropped\CENPA_488_Rad21_561_11_SIR_ALX-16_realigned.tif	0.681036	224	CENPA_488_Rad21_561_11_SIR_ALX.tif
sas_updated/cropped\CENPA_488_Rad21_561_11_SIR_ALX-17_realigned.tif	0.781942	187	CENPA_488_Rad21_561_11_SIR_ALX.tif
sas_updated/cropped\CENPA_488_Rad21_561_11_SIR_ALX-18_realigned.tif	1.36692	57	CENPA_488_Rad21_561_11_SIR_ALX.tif
sas_updated/cropped\CENPA_488_Rad21_561_11_SIR_ALX-19_realigned.tif	0.644192	245	CENPA_488_Rad21_561_11_SIR_ALX.tif
sas_updated/cropped\CENPA_488_Rad21_561_11_SIR_ALX-2_realigned.tif	0.329068	397	CENPA_488_Rad21_561_11_SIR_ALX.tif
sas_updated/cropped\CENPA_488_Rad21_561_11_SIR_ALX-20_realigned.tif	0.651465	241	CENPA_488_Rad21_561_11_SIR_ALX.tif
sas_updated/cropped\CENPA_488_Rad21_561_11_SIR_ALX-21_realigned.tif	2.38244	8	CENPA_488_Rad21_561_11_SIR_ALX.tif
sas_updated/cropped\CENPA_488_Rad21_561_11_SIR_ALX-22_realigned.tif	1.48501	48	CENPA_488_Rad21_561_11_SIR_ALX.tif
sas_updated/cropped\CENPA_488_Rad21_561_11_SIR_ALX-23_realigned.tif	1.10443	89	CENPA_488_Rad21_561_11_SIR_ALX.tif
sas_updated/cropped\CENPA_488_Rad21_561_11_SIR_ALX-24_realigned.tif	0.501794	311	CENPA_488_Rad21_561_11_SIR_ALX.tif
sas_updated/cropped\CENPA_488_Rad21_561_11_SIR_ALX-25_realigned.tif	0.648589	242	CENPA_488_Rad21_561_11_SIR_ALX.tif
sas_updated/cropped\CENPA_488_Rad21_561_11_SIR_ALX-26_realigned.tif	0.759132	199	CENPA_488_Rad21_561_11_SIR_ALX.tif
sas_updated/cropped\CENPA_488_Rad21_561_11_SIR_ALX-27_realigned.tif	0.903873	148	CENPA_488_Rad21_561_11_SIR_ALX.tif
sas_updated/cropped\CENPA_488_Rad21_561_11_SIR_ALX-28_realigned.tif	0.580793	270	CENPA_488_Rad21_561_11_SIR_ALX.tif
sas_updated/cropped\CENPA_488_Rad21_561_11_SIR_ALX-29_realigned.tif	0.36201	385	CENPA_488_Rad21_561_11_SIR_ALX.tif
sas_updated/cropped\CENPA_488_Rad21_561_11_SIR_ALX-3_realigned.tif	0.584937	268	CENPA_488_Rad21_561_11_SIR_ALX.tif
sas_updated/cropped\CENPA_488_Rad21_561_11_SIR_ALX-30_realigned.tif	0.827837	174	CENPA_488_Rad21_561_11_SIR_ALX.tif
sas_updated/cropped\CENPA_488_Rad21_561_11_SIR_ALX-31_realigned.tif	1.54774	44	CENPA_488_Rad21_561_11_SIR_ALX.tif
sas_updated/cropped\CENPA_488_Rad21_561_11_SIR_ALX-32_realigned.tif	0.401302	366	CENPA_488_Rad21_561_11_SIR_ALX.tif
sas_updated/cropped\CENPA_488_Rad21_561_11_SIR_ALX-33_realigned.tif	0.485697	324	CENPA_488_Rad21_561_11_SIR_ALX.tif
sas_updated/cropped\CENPA_488_Rad21_561_11_SIR_ALX-34_realigned.tif	0.145402	443	CENPA_488_Rad21_561_11_SIR_ALX.tif
sas_updated/cropped\CENPA_488_Rad21_561_11_SIR_ALX-35_realigned.tif	0.938064	134	CENPA_488_Rad21_561_11_SIR_ALX.tif
sas_updated/cropped\CENPA_488_Rad21_561_11_SIR_ALX-36_realigned.tif	0.852851	161	CENPA_488_Rad21_561_11_SIR_ALX.tif
sas_updated/cropped\CENPA_488_Rad21_561_11_SIR_ALX-37_realigned.tif	0.464645	336	CENPA_488_Rad21_561_11_SIR_ALX.tif
sas_updated/cropped\CENPA_488_Rad21_561_11_SIR_ALX-38_realigned.tif	1.5869	41	CENPA_488_Rad21_561_11_SIR_ALX.tif
sas_updated/cropped\CENPA_488_Rad21_561_11_SIR_ALX-39_realigned.tif	0.396223	368	CENPA_488_Rad21_561_11_SIR_ALX.tif
sas_updated/cropped\CENPA_488_Rad21_561_11_SIR_ALX-4_realigned.tif	0.0258959	462	CENPA_488_Rad21_561_11_SIR_ALX.tif
sas_updated/cropped\CENPA_488_Rad21_561_11_SIR_ALX-40_realigned.tif	0.675323	229	CENPA_488_Rad21_561_11_SIR_ALX.tif
sas_updated/cropped\CENPA_488_Rad21_561_11_SIR_ALX-41_realigned.tif	2.22476	10	CENPA_488_Rad21_561_11_SIR_ALX.tif
sas_updated/cropped\CENPA_488_Rad21_561_11_SIR_ALX-5_realigned.tif	0.312072	405	CENPA_488_Rad21_561_11_SIR_ALX.tif
sas_updated/cropped\CENPA_488_Rad21_561_11_SIR_ALX-6_realigned.tif	1.11072	87	CENPA_488_Rad21_561_11_SIR_ALX.tif
sas_updated/cropped\CENPA_488_Rad21_561_11_SIR_ALX-7_realigned.tif	0.907069	142	CENPA_488_Rad21_561_11_SIR_ALX.tif
sas_updated/cropped\CENPA_488_Rad21_561_11_SIR_ALX-8_realigned.tif	0.769275	194	CENPA_488_Rad21_561_11_SIR_ALX.tif
sas_updated/cropped\CENPA_488_Rad21_561_11_SIR_ALX-9_realigned.tif	0.496423	316	CENPA_488_Rad21_561_11_SIR_ALX.tif
sas_updated/cropped\CENPA_488_Rad21_561_12_SIR_ALX-1_realigned.tif	0.296619	409	CENPA_488_Rad21_561_12_SIR_ALX.tif
sas_updated/cropped\CENPA_488_Rad21_561_12_SIR_ALX-10_realigned.tif	1.55351	42	CENPA_488_Rad21_561_12_SIR_ALX.tif
sas_updated/cropped\CENPA_488_Rad21_561_12_SIR_ALX-11_realigned.tif	1.12277	84	CENPA_488_Rad21_561_12_SIR_ALX.tif
sas_updated/cropped\CENPA_488_Rad21_561_12_SIR_ALX-12_realigned.tif	0.550657	289	CENPA_488_Rad21_561_12_SIR_ALX.tif
sas_updated/cropped\CENPA_488_Rad21_561_12_SIR_ALX-13_realigned.tif	0.738329	205	CENPA_488_Rad21_561_12_SIR_ALX.tif
sas_updated/cropped\CENPA_488_Rad21_561_12_SIR_ALX-14_realigned.tif	0.464398	337	CENPA_488_Rad21_561_12_SIR_ALX.tif
sas_updated/cropped\CENPA_488_Rad21_561_12_SIR_ALX-15_realigned.tif	0.888921	152	CENPA_488_Rad21_561_12_SIR_ALX.tif
sas_updated/cropped\CENPA_488_Rad21_561_12_SIR_ALX-16_realigned.tif	0.415006	360	CENPA_488_Rad21_561_12_SIR_ALX.tif
sas_updated/cropped\CENPA_488_Rad21_561_12_SIR_ALX-17_realigned.tif	0.508173	308	CENPA_488_Rad21_561_12_SIR_ALX.tif
sas_updated/cropped\CENPA_488_Rad21_561_12_SIR_ALX-18_realigned.tif	2.36342	9	CENPA_488_Rad21_561_12_SIR_ALX.tif
sas_updated/cropped\CENPA_488_Rad21_561_12_SIR_ALX-19_realigned.tif	0.7329	209	CENPA_488_Rad21_561_12_SIR_ALX.tif
sas_updated/cropped\CENPA_488_Rad21_561_12_SIR_ALX-2_realigned.tif	0.486242	323	CENPA_488_Rad21_561_12_SIR_ALX.tif
sas_updated/cropped\CENPA_488_Rad21_561_12_SIR_ALX-20_realigned.tif	0.48172	326	CENPA_488_Rad21_561_12_SIR_ALX.tif
sas_updated/cropped\CENPA_488_Rad21_561_12_SIR_ALX-21_realigned.tif	0.569824	278	CENPA_488_Rad21_561_12_SIR_ALX.tif
sas_updated/cropped\CENPA_488_Rad21_561_12_SIR_ALX-22_realigned.tif	0.413036	362	CENPA_488_Rad21_561_12_SIR_ALX.tif
sas_updated/cropped\CENPA_488_Rad21_561_12_SIR_ALX-23_realigned.tif	1.10651	88	CENPA_488_Rad21_561_12_SIR_ALX.tif
sas_updated/cropped\CENPA_488_Rad21_561_12_SIR_ALX-24_realigned.tif	0.350041	389	CENPA_488_Rad21_561_12_SIR_ALX.tif
sas_updated/cropped\CENPA_488_Rad21_561_12_SIR_ALX-25_realigned.tif	1.1346	83	CENPA_488_Rad21_561_12_SIR_ALX.tif
sas_updated/cropped\CENPA_488_Rad21_561_12_SIR_ALX-26_realigned.tif	0.553062	288	CENPA_488_Rad21_561_12_SIR_ALX.tif
sas_updated/cropped\CENPA_488_Rad21_561_12_SIR_ALX-27_realigned.tif	0.40742	364	CENPA_488_Rad21_561_12_SIR_ALX.tif
sas_updated/cropped\CENPA_488_Rad21_561_12_SIR_ALX-28_realigned.tif	1.65205	34	CENPA_488_Rad21_561_12_SIR_ALX.tif
sas_updated/cropped\CENPA_488_Rad21_561_12_SIR_ALX-29_realigned.tif	0.132543	450	CENPA_488_Rad21_561_12_SIR_ALX.tif
sas_updated/cropped\CENPA_488_Rad21_561_12_SIR_ALX-3_realigned.tif	0.0314737	461	CENPA_488_Rad21_561_12_SIR_ALX.tif
sas_updated/cropped\CENPA_488_Rad21_561_12_SIR_ALX-30_realigned.tif	0.513439	303	CENPA_488_Rad21_561_12_SIR_ALX.tif
sas_updated/cropped\CENPA_488_Rad21_561_12_SIR_ALX-31_realigned.tif	0.691206	222	CENPA_488_Rad21_561_12_SIR_ALX.tif
sas_updated/cropped\CENPA_488_Rad21_561_12_SIR_ALX-32_realigned.tif	0.922144	138	CENPA_488_Rad21_561_12_SIR_ALX.tif
sas_updated/cropped\CENPA_488_Rad21_561_12_SIR_ALX-33_realigned.tif	2.62651	6	CENPA_488_Rad21_561_12_SIR_ALX.tif
sas_updated/cropped\CENPA_488_Rad21_561_12_SIR_ALX-34_realigned.tif	0.512295	304	CENPA_488_Rad21_561_12_SIR_ALX.tif
sas_updated/cropped\CENPA_488_Rad21_561_12_SIR_ALX-35_realigned.tif	1.25133	69	CENPA_488_Rad21_561_12_SIR_ALX.tif
sas_updated/cropped\CENPA_488_Rad21_561_12_SIR_ALX-36_realigned.tif	0.996978	117	CENPA_488_Rad21_561_12_SIR_ALX.tif
sas_updated/cropped\CENPA_488_Rad21_561_12_SIR_ALX-37_realigned.tif	0.364853	383	CENPA_488_Rad21_561_12_SIR_ALX.tif
sas_updated/cropped\CENPA_488_Rad21_561_12_SIR_ALX-38_realigned.tif	0.929746	136	CENPA_488_Rad21_561_12_SIR_ALX.tif
sas_updated/cropped\CENPA_488_Rad21_561_12_SIR_ALX-39_realigned.tif	0.539495	293	CENPA_488_Rad21_561_12_SIR_ALX.tif
sas_updated/cropped\CENPA_488_Rad21_561_12_SIR_ALX-4_realigned.tif	0.245268	423	CENPA_488_Rad21_561_12_SIR_ALX.tif
sas_updated/cropped\CENPA_488_Rad21_561_12_SIR_ALX-5_realigned.tif	1.98727	18	CENPA_488_Rad21_561_12_SIR_ALX.tif
sas_updated/cropped\CENPA_488_Rad21_561_12_SIR_ALX-6_realigned.tif	1.09442	92	CENPA_488_Rad21_561_12_SIR_ALX.tif
sas_updated/cropped\CENPA_488_Rad21_561_12_SIR_ALX-7_realigned.tif	0.894793	149	CENPA_488_Rad21_561_12_SIR_ALX.tif
sas_updated/cropped\CENPA_488_Rad21_561_12_SIR_ALX-8_realigned.tif	0.74845	202	CENPA_488_Rad21_561_12_SIR_ALX.tif
sas_updated/cropped\CENPA_488_Rad21_561_12_SIR_ALX-9_realigned.tif	0.144968	444	CENPA_488_Rad21_561_12_SIR_ALX.tif
sas_updated/cropped\CENPA_488_Rad21_561_13_SIR_ALX-1_realigned.tif	0.24023	424	CENPA_488_Rad21_561_13_SIR_ALX.tif
sas_updated/cropped\CENPA_488_Rad21_561_13_SIR_ALX-10_realigned.tif	0.483325	325	CENPA_488_Rad21_561_13_SIR_ALX.tif
sas_updated/cropped\CENPA_488_Rad21_561_13_SIR_ALX-11_realigned.tif	0.598655	264	CENPA_488_Rad21_561_13_SIR_ALX.tif
sas_updated/cropped\CENPA_488_Rad21_561_13_SIR_ALX-12_realigned.tif	0.496016	317	CENPA_488_Rad21_561_13_SIR_ALX.tif
sas_updated/cropped\CENPA_488_Rad21_561_13_SIR_ALX-13_realigned.tif	0.716206	212	CENPA_488_Rad21_561_13_SIR_ALX.tif
sas_updated/cropped\CENPA_488_Rad21_561_13_SIR_ALX-14_realigned.tif	0.477426	329	CENPA_488_Rad21_561_13_SIR_ALX.tif
sas_updated/cropped\CENPA_488_Rad21_561_13_SIR_ALX-15_realigned.tif	3.11061	5	CENPA_488_Rad21_561_13_SIR_ALX.tif
sas_updated/cropped\CENPA_488_Rad21_561_13_SIR_ALX-16_realigned.tif	0.611822	257	CENPA_488_Rad21_561_13_SIR_ALX.tif
sas_updated/cropped\CENPA_488_Rad21_561_13_SIR_ALX-17_realigned.tif	0.0398229	460	CENPA_488_Rad21_561_13_SIR_ALX.tif
sas_updated/cropped\CENPA_488_Rad21_561_13_SIR_ALX-18_realigned.tif	1.00027	113	CENPA_488_Rad21_561_13_SIR_ALX.tif
sas_updated/cropped\CENPA_488_Rad21_561_13_SIR_ALX-19_realigned.tif	0.763307	195	CENPA_488_Rad21_561_13_SIR_ALX.tif
sas_updated/cropped\CENPA_488_Rad21_561_13_SIR_ALX-2_realigned.tif	0.343245	392	CENPA_488_Rad21_561_13_SIR_ALX.tif
sas_updated/cropped\CENPA_488_Rad21_561_13_SIR_ALX-20_realigned.tif	0.732967	208	CENPA_488_Rad21_561_13_SIR_ALX.tif
sas_updated/cropped\CENPA_488_Rad21_561_13_SIR_ALX-21_realigned.tif	0.855801	159	CENPA_488_Rad21_561_13_SIR_ALX.tif
sas_updated/cropped\CENPA_488_Rad21_561_13_SIR_ALX-22_realigned.tif	0.90586	146	CENPA_488_Rad21_561_13_SIR_ALX.tif
sas_updated/cropped\CENPA_488_Rad21_561_13_SIR_ALX-23_realigned.tif	1.55072	43	CENPA_488_Rad21_561_13_SIR_ALX.tif
sas_updated/cropped\CENPA_488_Rad21_561_13_SIR_ALX-24_realigned.tif	0.369416	380	CENPA_488_Rad21_561_13_SIR_ALX.tif
sas_updated/cropped\CENPA_488_Rad21_561_13_SIR_ALX-25_realigned.tif	0.315842	404	CENPA_488_Rad21_561_13_SIR_ALX.tif
sas_updated/cropped\CENPA_488_Rad21_561_13_SIR_ALX-26_realigned.tif	1.18912	76	CENPA_488_Rad21_561_13_SIR_ALX.tif
sas_updated/cropped\CENPA_488_Rad21_561_13_SIR_ALX-27_realigned.tif	0.251279	419	CENPA_488_Rad21_561_13_SIR_ALX.tif
sas_updated/cropped\CENPA_488_Rad21_561_13_SIR_ALX-3_realigned.tif	0.391546	370	CENPA_488_Rad21_561_13_SIR_ALX.tif
sas_updated/cropped\CENPA_488_Rad21_561_13_SIR_ALX-4_realigned.tif	1.62546	38	CENPA_488_Rad21_561_13_SIR_ALX.tif
sas_updated/cropped\CENPA_488_Rad21_561_13_SIR_ALX-5_realigned.tif	0.374823	378	CENPA_488_Rad21_561_13_SIR_ALX.tif
sas_updated/cropped\CENPA_488_Rad21_561_13_SIR_ALX-6_realigned.tif	0.770741	193	CENPA_488_Rad21_561_13_SIR_ALX.tif
sas_updated/cropped\CENPA_488_Rad21_561_13_SIR_ALX-7_realigned.tif	0.666432	233	CENPA_488_Rad21_561_13_SIR_ALX.tif
sas_updated/cropped\CENPA_488_Rad21_561_13_SIR_ALX-8_realigned.tif	0.889979	151	CENPA_488_Rad21_561_13_SIR_ALX.tif
sas_updated/cropped\CENPA_488_Rad21_561_13_SIR_ALX-9_realigned.tif	0.574563	276	CENPA_488_Rad21_561_13_SIR_ALX.tif
sas_updated/cropped\CENPA_488_Rad21_561_14_SIR_ALX-1_realigned.tif	0.951108	131	CENPA_488_Rad21_561_14_SIR_ALX.tif
sas_updated/cropped\CENPA_488_Rad21_561_14_SIR_ALX-10_realigned.tif	1.60178	39	CENPA_488_Rad21_561_14_SIR_ALX.tif
sas_updated/cropped\CENPA_488_Rad21_561_14_SIR_ALX-11_realigned.tif	0.245619	422	CENPA_488_Rad21_561_14_SIR_ALX.tif
sas_updated/cropped\CENPA_488_Rad21_561_14_SIR_ALX-12_realigned.tif	0.758487	200	CENPA_488_Rad21_561_14_SIR_ALX.tif
sas_updated/cropped\CENPA_488_Rad21_561_14_SIR_ALX-13_realigned.tif	0.841944	166	CENPA_488_Rad21_561_14_SIR_ALX.tif
sas_updated/cropped\CENPA_488_Rad21_561_14_SIR_ALX-14_realigned.tif	0.618718	254	CENPA_488_Rad21_561_14_SIR_ALX.tif
sas_updated/cropped\CENPA_488_Rad21_561_14_SIR_ALX-15_realigned.tif	0.499507	313	CENPA_488_Rad21_561_14_SIR_ALX.tif
sas_updated/cropped\CENPA_488_Rad21_561_14_SIR_ALX-16_realigned.tif	1.75051	30	CENPA_488_Rad21_561_14_SIR_ALX.tif
sas_updated/cropped\CENPA_488_Rad21_561_14_SIR_ALX-17_realigned.tif	1.63502	36	CENPA_488_Rad21_561_14_SIR_ALX.tif
sas_updated/cropped\CENPA_488_Rad21_561_14_SIR_ALX-18_realigned.tif	0.349936	390	CENPA_488_Rad21_561_14_SIR_ALX.tif
sas_updated/cropped\CENPA_488_Rad21_561_14_SIR_ALX-19_realigned.tif	1.68666	33	CENPA_488_Rad21_561_14_SIR_ALX.tif
sas_updated/cropped\CENPA_488_Rad21_561_14_SIR_ALX-2_realigned.tif	0.561641	283	CENPA_488_Rad21_561_14_SIR_ALX.tif
sas_updated/cropped\CENPA_488_Rad21_561_14_SIR_ALX-20_realigned.tif	0.576491	274	CENPA_488_Rad21_561_14_SIR_ALX.tif
sas_updated/cropped\CENPA_488_Rad21_561_14_SIR_ALX-21_realigned.tif	0.835481	169	CENPA_488_Rad21_561_14_SIR_ALX.tif
sas_updated/cropped\CENPA_488_Rad21_561_14_SIR_ALX-22_realigned.tif	0.578799	272	CENPA_488_Rad21_561_14_SIR_ALX.tif
sas_updated/cropped\CENPA_488_Rad21_561_14_SIR_ALX-23_realigned.tif	1.25437	68	CENPA_488_Rad21_561_14_SIR_ALX.tif
sas_updated/cropped\CENPA_488_Rad21_561_14_SIR_ALX-24_realigned.tif	0.508323	307	CENPA_488_Rad21_561_14_SIR_ALX.tif
sas_updated/cropped\CENPA_488_Rad21_561_14_SIR_ALX-25_realigned.tif	0.762136	196	CENPA_488_Rad21_561_14_SIR_ALX.tif
sas_updated/cropped\CENPA_488_Rad21_561_14_SIR_ALX-26_realigned.tif	1.85809	22	CENPA_488_Rad21_561_14_SIR_ALX.tif
sas_updated/cropped\CENPA_488_Rad21_561_14_SIR_ALX-27_realigned.tif	0.66362	235	CENPA_488_Rad21_561_14_SIR_ALX.tif
sas_updated/cropped\CENPA_488_Rad21_561_14_SIR_ALX-28_realigned.tif	0.10555	452	CENPA_488_Rad21_561_14_SIR_ALX.tif
sas_updated/cropped\CENPA_488_Rad21_561_14_SIR_ALX-29_realigned.tif	0.202086	434	CENPA_488_Rad21_561_14_SIR_ALX.tif
sas_updated/cropped\CENPA_488_Rad21_561_14_SIR_ALX-3_realigned.tif	1.4439	51	CENPA_488_Rad21_561_14_SIR_ALX.tif
sas_updated/cropped\CENPA_488_Rad21_561_14_SIR_ALX-30_realigned.tif	0.368813	381	CENPA_488_Rad21_561_14_SIR_ALX.tif
sas_updated/cropped\CENPA_488_Rad21_561_14_SIR_ALX-31_realigned.tif	0.607879	259	CENPA_488_Rad21_561_14_SIR_ALX.tif
sas_updated/cropped\CENPA_488_Rad21_561_14_SIR_ALX-32_realigned.tif	2.15916	11	CENPA_488_Rad21_561_14_SIR_ALX.tif
sas_updated/cropped\CENPA_488_Rad21_561_14_SIR_ALX-33_realigned.tif	0.0966774	453	CENPA_488_Rad21_561_14_SIR_ALX.tif
sas_updated/cropped\CENPA_488_Rad21_561_14_SIR_ALX-34_realigned.tif	0.565827	282	CENPA_488_Rad21_561_14_SIR_ALX.tif
sas_updated/cropped\CENPA_488_Rad21_561_14_SIR_ALX-35_realigned.tif	0.229168	427	CENPA_488_Rad21_561_14_SIR_ALX.tif
sas_updated/cropped\CENPA_488_Rad21_561_14_SIR_ALX-36_realigned.tif	2.00735	17	CENPA_488_Rad21_561_14_SIR_ALX.tif
sas_updated/cropped\CENPA_488_Rad21_561_14_SIR_ALX-37_realigned.tif	0.674012	230	CENPA_488_Rad21_561_14_SIR_ALX.tif
sas_updated/cropped\CENPA_488_Rad21_561_14_SIR_ALX-38_realigned.tif	0.601917	263	CENPA_488_Rad21_561_14_SIR_ALX.tif
sas_updated/cropped\CENPA_488_Rad21_561_14_SIR_ALX-39_realigned.tif	0.800736	181	CENPA_488_Rad21_561_14_SIR_ALX.tif
sas_updated/cropped\CENPA_488_Rad21_561_14_SIR_ALX-4_realigned.tif	0.412423	363	CENPA_488_Rad21_561_14_SIR_ALX.tif
sas_updated/cropped\CENPA_488_Rad21_561_14_SIR_ALX-40_realigned.tif	0.231893	426	CENPA_488_Rad21_561_14_SIR_ALX.tif
sas_updated/cropped\CENPA_488_Rad21_561_14_SIR_ALX-41_realigned.tif	0.886461	153	CENPA_488_Rad21_561_14_SIR_ALX.tif
sas_updated/cropped\CENPA_488_Rad21_561_14_SIR_ALX-42_realigned.tif	0.436531	350	CENPA_488_Rad21_561_14_SIR_ALX.tif
sas_updated/cropped\CENPA_488_Rad21_561_14_SIR_ALX-5_realigned.tif	0.525434	297	CENPA_488_Rad21_561_14_SIR_ALX.tif
sas_updated/cropped\CENPA_488_Rad21_561_14_SIR_ALX-6_realigned.tif	1.20954	73	CENPA_488_Rad21_561_14_SIR_ALX.tif
sas_updated/cropped\CENPA_488_Rad21_561_14_SIR_ALX-7_realigned.tif	0.811961	178	CENPA_488_Rad21_561_14_SIR_ALX.tif
sas_updated/cropped\CENPA_488_Rad21_561_14_SIR_ALX-8_realigned.tif	0.374174	379	CENPA_488_Rad21_561_14_SIR_ALX.tif
sas_updated/cropped\CENPA_488_Rad21_561_14_SIR_ALX-9_realigned.tif	0.547031	291	CENPA_488_Rad21_561_14_SIR_ALX.tif
sas_updated/cropped\CENPA_488_Rad21_561_15_SIR_ALX-1_realigned.tif	0.382274	373	CENPA_488_Rad21_561_15_SIR_ALX.tif
sas_updated/cropped\CENPA_488_Rad21_561_15_SIR_ALX-10_realigned.tif	1.1038	90	CENPA_488_Rad21_561_15_SIR_ALX.tif
sas_updated/cropped\CENPA_488_Rad21_561_15_SIR_ALX-11_realigned.tif	0.83603	168	CENPA_488_Rad21_561_15_SIR_ALX.tif
sas_updated/cropped\CENPA_488_Rad21_561_15_SIR_ALX-12_realigned.tif	0.486467	322	CENPA_488_Rad21_561_15_SIR_ALX.tif
sas_updated/cropped\CENPA_488_Rad21_561_15_SIR_ALX-13_realigned.tif	0.438533	347	CENPA_488_Rad21_561_15_SIR_ALX.tif
sas_updated/cropped\CENPA_488_Rad21_561_15_SIR_ALX-14_realigned.tif	0.636516	249	CENPA_488_Rad21_561_15_SIR_ALX.tif
sas_updated/cropped\CENPA_488_Rad21_561_15_SIR_ALX-15_realigned.tif	1.59363	40	CENPA_488_Rad21_561_15_SIR_ALX.tif
sas_updated/cropped\CENPA_488_Rad21_561_15_SIR_ALX-16_realigned.tif	0.567154	279	CENPA_488_Rad21_561_15_SIR_ALX.tif
sas_updated/cropped\CENPA_488_Rad21_561_15_SIR_ALX-17_realigned.tif	0.890306	150	CENPA_488_Rad21_561_15_SIR_ALX.tif
sas_updated/cropped\CENPA_488_Rad21_561_15_SIR_ALX-18_realigned.tif	0.974591	123	CENPA_488_Rad21_561_15_SIR_ALX.tif
sas_updated/cropped\CENPA_488_Rad21_561_15_SIR_ALX-19_realigned.tif	0.710763	216	CENPA_488_Rad21_561_15_SIR_ALX.tif
sas_updated/cropped\CENPA_488_Rad21_561_15_SIR_ALX-2_realigned.tif	0.352251	387	CENPA_488_Rad21_561_15_SIR_ALX.tif
sas_updated/cropped\CENPA_488_Rad21_561_15_SIR_ALX-20_realigned.tif	0.999311	115	CENPA_488_Rad21_561_15_SIR_ALX.tif
sas_updated/cropped\CENPA_488_Rad21_561_15_SIR_ALX-21_realigned.tif	0.559781	286	CENPA_488_Rad21_561_15_SIR_ALX.tif
sas_updated/cropped\CENPA_488_Rad21_561_15_SIR_ALX-22_realigned.tif	0.638389	248	CENPA_488_Rad21_561_15_SIR_ALX.tif
sas_updated/cropped\CENPA_488_Rad21_561_15_SIR_ALX-23_realigned.tif	0.745291	204	CENPA_488_Rad21_561_15_SIR_ALX.tif
sas_updated/cropped\CENPA_488_Rad21_561_15_SIR_ALX-24_realigned.tif	0.523927	298	CENPA_488_Rad21_561_15_SIR_ALX.tif
sas_updated/cropped\CENPA_488_Rad21_561_15_SIR_ALX-25_realigned.tif	0.799387	182	CENPA_488_Rad21_561_15_SIR_ALX.tif
sas_updated/cropped\CENPA_488_Rad21_561_15_SIR_ALX-26_realigned.tif	0.797289	184	CENPA_488_Rad21_561_15_SIR_ALX.tif
sas_updated/cropped\CENPA_488_Rad21_561_15_SIR_ALX-27_realigned.tif	0.213693	432	CENPA_488_Rad21_561_15_SIR_ALX.tif
sas_updated/cropped\CENPA_488_Rad21_561_15_SIR_ALX-28_realigned.tif	0.588901	267	CENPA_488_Rad21_561_15_SIR_ALX.tif
sas_updated/cropped\CENPA_488_Rad21_561_15_SIR_ALX-29_realigned.tif	0.780403	189	CENPA_488_Rad21_561_15_SIR_ALX.tif
sas_updated/cropped\CENPA_488_Rad21_561_15_SIR_ALX-3_realigned.tif	0.50432	310	CENPA_488_Rad21_561_15_SIR_ALX.tif
sas_updated/cropped\CENPA_488_Rad21_561_15_SIR_ALX-30_realigned.tif	2.58689	7	CENPA_488_Rad21_561_15_SIR_ALX.tif
sas_updated/cropped\CENPA_488_Rad21_561_15_SIR_ALX-31_realigned.tif	0.982797	121	CENPA_488_Rad21_561_15_SIR_ALX.tif
sas_updated/cropped\CENPA_488_Rad21_561_15_SIR_ALX-32_realigned.tif	0.912442	140	CENPA_488_Rad21_561_15_SIR_ALX.tif
sas_updated/cropped\CENPA_488_Rad21_561_15_SIR_ALX-33_realigned.tif	1.20596	75	CENPA_488_Rad21_561_15_SIR_ALX.tif
sas_updated/cropped\CENPA_488_Rad21_561_15_SIR_ALX-34_realigned.tif	0.320095	401	CENPA_488_Rad21_561_15_SIR_ALX.tif
sas_updated/cropped\CENPA_488_Rad21_561_15_SIR_ALX-35_realigned.tif	0.436503	351	CENPA_488_Rad21_561_15_SIR_ALX.tif
sas_updated/cropped\CENPA_488_Rad21_561_15_SIR_ALX-36_realigned.tif	1.0994	91	CENPA_488_Rad21_561_15_SIR_ALX.tif
sas_updated/cropped\CENPA_488_Rad21_561_15_SIR_ALX-37_realigned.tif	0.376237	376	CENPA_488_Rad21_561_15_SIR_ALX.tif
sas_updated/cropped\CENPA_488_Rad21_561_15_SIR_ALX-38_realigned.tif	0.854758	160	CENPA_488_Rad21_561_15_SIR_ALX.tif
sas_updated/cropped\CENPA_488_Rad21_561_15_SIR_ALX-39_realigned.tif	0.272126	415	CENPA_488_Rad21_561_15_SIR_ALX.tif
sas_updated/cropped\CENPA_488_Rad21_561_15_SIR_ALX-4_realigned.tif	1.11084	86	CENPA_488_Rad21_561_15_SIR_ALX.tif
sas_updated/cropped\CENPA_488_Rad21_561_15_SIR_ALX-40_realigned.tif	0.87002	156	CENPA_488_Rad21_561_15_SIR_ALX.tif
sas_updated/cropped\CENPA_488_Rad21_561_15_SIR_ALX-41_realigned.tif	0.675773	228	CENPA_488_Rad21_561_15_SIR_ALX.tif
sas_updated/cropped\CENPA_488_Rad21_561_15_SIR_ALX-42_realigned.tif	1.09147	93	CENPA_488_Rad21_561_15_SIR_ALX.tif
sas_updated/cropped\CENPA_488_Rad21_561_15_SIR_ALX-43_realigned.tif	0.836265	167	CENPA_488_Rad21_561_15_SIR_ALX.tif
sas_updated/cropped\CENPA_488_Rad21_561_15_SIR_ALX-44_realigned.tif	0.220609	430	CENPA_488_Rad21_561_15_SIR_ALX.tif
sas_updated/cropped\CENPA_488_Rad21_561_15_SIR_ALX-45_realigned.tif	0.793612	185	CENPA_488_Rad21_561_15_SIR_ALX.tif
sas_updated/cropped\CENPA_488_Rad21_561_15_SIR_ALX-46_realigned.tif	0.848471	165	CENPA_488_Rad21_561_15_SIR_ALX.tif
sas_updated/cropped\CENPA_488_Rad21_561_15_SIR_ALX-47_realigned.tif	0.58247	269	CENPA_488_Rad21_561_15_SIR_ALX.tif
sas_updated/cropped\CENPA_488_Rad21_561_15_SIR_ALX-48_realigned.tif	1.84146	23	CENPA_488_Rad21_561_15_SIR_ALX.tif
sas_updated/cropped\CENPA_488_Rad21_561_15_SIR_ALX-5_realigned.tif	0.801911	180	CENPA_488_Rad21_561_15_SIR_ALX.tif
sas_updated/cropped\CENPA_488_Rad21_561_15_SIR_ALX-6_realigned.tif	0.456508	341	CENPA_488_Rad21_561_15_SIR_ALX.tif
sas_updated/cropped\CENPA_488_Rad21_561_15_SIR_ALX-7_realigned.tif	0.653973	238	CENPA_488_Rad21_561_15_SIR_ALX.tif
sas_updated/cropped\CENPA_488_Rad21_561_15_SIR_ALX-8_realigned.tif	0.480722	327	CENPA_488_Rad21_561_15_SIR_ALX.tif
sas_updated/cropped\CENPA_488_Rad21_561_15_SIR_ALX-9_realigned.tif	3.58438	4	CENPA_488_Rad21_561_15_SIR_ALX.tif
sas_updated/cropped\CENPA_488_Rad21_561_16_SIR_ALX-1_realigned.tif	0.419712	359	CENPA_488_Rad21_561_16_SIR_ALX.tif
sas_updated/cropped\CENPA_488_Rad21_561_16_SIR_ALX-10_realigned.tif	0.614383	256	CENPA_488_Rad21_561_16_SIR_ALX.tif
sas_updated/cropped\CENPA_488_Rad21_561_16_SIR_ALX-11_realigned.tif	0.759278	198	CENPA_488_Rad21_561_16_SIR_ALX.tif
sas_updated/cropped\CENPA_488_Rad21_561_16_SIR_ALX-12_realigned.tif	1.17496	79	CENPA_488_Rad21_561_16_SIR_ALX.tif
sas_updated/cropped\CENPA_488_Rad21_561_16_SIR_ALX-13_realigned.tif	1.01775	105	CENPA_488_Rad21_561_16_SIR_ALX.tif
sas_updated/cropped\CENPA_488_Rad21_561_16_SIR_ALX-14_realigned.tif	1.34102	62	CENPA_488_Rad21_561_16_SIR_ALX.tif
sas_updated/cropped\CENPA_488_Rad21_561_16_SIR_ALX-15_realigned.tif	0.468019	333	CENPA_488_Rad21_561_16_SIR_ALX.tif
sas_updated/cropped\CENPA_488_Rad21_561_16_SIR_ALX-16_realigned.tif	1.24144	70	CENPA_488_Rad21_561_16_SIR_ALX.tif
sas_updated/cropped\CENPA_488_Rad21_561_16_SIR_ALX-17_realigned.tif	1.82136	26	CENPA_488_Rad21_561_16_SIR_ALX.tif
sas_updated/cropped\CENPA_488_Rad21_561_16_SIR_ALX-18_realigned.tif	1.00602	111	CENPA_488_Rad21_561_16_SIR_ALX.tif
sas_updated/cropped\CENPA_488_Rad21_561_16_SIR_ALX-19_realigned.tif	1.6885	32	CENPA_488_Rad21_561_16_SIR_ALX.tif
sas_updated/cropped\CENPA_488_Rad21_561_16_SIR_ALX-2_realigned.tif	0.936258	135	CENPA_488_Rad21_561_16_SIR_ALX.tif
sas_updated/cropped\CENPA_488_Rad21_561_16_SIR_ALX-20_realigned.tif	0.675844	227	CENPA_488_Rad21_561_16_SIR_ALX.tif
sas_updated/cropped\CENPA_488_Rad21_561_16_SIR_ALX-21_realigned.tif	0.959897	124	CENPA_488_Rad21_561_16_SIR_ALX.tif
sas_updated/cropped\CENPA_488_Rad21_561_16_SIR_ALX-22_realigned.tif	1.23295	72	CENPA_488_Rad21_561_16_SIR_ALX.tif
sas_updated/cropped\CENPA_488_Rad21_561_16_SIR_ALX-23_realigned.tif	0.336009	395	CENPA_488_Rad21_561_16_SIR_ALX.tif
sas_updated/cropped\CENPA_488_Rad21_561_16_SIR_ALX-24_realigned.tif	0.574176	277	CENPA_488_Rad21_561_16_SIR_ALX.tif
sas_updated/cropped\CENPA_488_Rad21_561_16_SIR_ALX-25_realigned.tif	0.609242	258	CENPA_488_Rad21_561_16_SIR_ALX.tif
sas_updated/cropped\CENPA_488_Rad21_561_16_SIR_ALX-26_realigned.tif	0.366672	382	CENPA_488_Rad21_561_16_SIR_ALX.tif
sas_updated/cropped\CENPA_488_Rad21_561_16_SIR_ALX-27_realigned.tif	0.335567	396	CENPA_488_Rad21_561_16_SIR_ALX.tif
sas_updated/cropped\CENPA_488_Rad21_561_16_SIR_ALX-28_realigned.tif	1.79527	27	CENPA_488_Rad21_561_16_SIR_ALX.tif
sas_updated/cropped\CENPA_488_Rad21_561_16_SIR_ALX-29_realigned.tif	0.619163	253	CENPA_488_Rad21_561_16_SIR_ALX.tif
sas_updated/cropped\CENPA_488_Rad21_561_16_SIR_ALX-3_realigned.tif	0.328347	398	CENPA_488_Rad21_561_16_SIR_ALX.tif
sas_updated/cropped\CENPA_488_Rad21_561_16_SIR_ALX-30_realigned.tif	0.0870154	456	CENPA_488_Rad21_561_16_SIR_ALX.tif
sas_updated/cropped\CENPA_488_Rad21_561_16_SIR_ALX-31_realigned.tif	0.394268	369	CENPA_488_Rad21_561_16_SIR_ALX.tif
sas_updated/cropped\CENPA_488_Rad21_561_16_SIR_ALX-32_realigned.tif	1.06985	97	CENPA_488_Rad21_561_16_SIR_ALX.tif
sas_updated/cropped\CENPA_488_Rad21_561_16_SIR_ALX-4_realigned.tif	0.703256	218	CENPA_488_Rad21_561_16_SIR_ALX.tif
sas_updated/cropped\CENPA_488_Rad21_561_16_SIR_ALX-5_realigned.tif	0.597013	266	CENPA_488_Rad21_561_16_SIR_ALX.tif
sas_updated/cropped\CENPA_488_Rad21_561_16_SIR_ALX-6_realigned.tif	0.387553	371	CENPA_488_Rad21_561_16_SIR_ALX.tif
sas_updated/cropped\CENPA_488_Rad21_561_16_SIR_ALX-7_realigned.tif	0.776868	192	CENPA_488_Rad21_561_16_SIR_ALX.tif
sas_updated/cropped\CENPA_488_Rad21_561_16_SIR_ALX-8_realigned.tif	0.860046	157	CENPA_488_Rad21_561_16_SIR_ALX.tif
sas_updated/cropped\CENPA_488_Rad21_561_16_SIR_ALX-9_realigned.tif	0.913408	139	CENPA_488_Rad21_561_16_SIR_ALX.tif
sas_updated/cropped\CENPA_488_Rad21_561_17_SIR_ALX-1_realigned.tif	0.231918	425	CENPA_488_Rad21_561_17_SIR_ALX.tif
sas_updated/cropped\CENPA_488_Rad21_561_17_SIR_ALX-10_realigned.tif	0.0958491	454	CENPA_488_Rad21_561_17_SIR_ALX.tif
sas_updated/cropped\CENPA_488_Rad21_561_17_SIR_ALX-11_realigned.tif	0.511589	306	CENPA_488_Rad21_561_17_SIR_ALX.tif
sas_updated/cropped\CENPA_488_Rad21_561_17_SIR_ALX-12_realigned.tif	0.877729	155	CENPA_488_Rad21_561_17_SIR_ALX.tif
sas_updated/cropped\CENPA_488_Rad21_561_17_SIR_ALX-13_realigned.tif	0.292459	410	CENPA_488_Rad21_561_17_SIR_ALX.tif
sas_updated/cropped\CENPA_488_Rad21_561_17_SIR_ALX-14_realigned.tif	0.942144	132	CENPA_488_Rad21_561_17_SIR_ALX.tif
sas_updated/cropped\CENPA_488_Rad21_561_17_SIR_ALX-15_realigned.tif	1.08064	96	CENPA_488_Rad21_561_17_SIR_ALX.tif
sas_updated/cropped\CENPA_488_Rad21_561_17_SIR_ALX-16_realigned.tif	0.191088	436	CENPA_488_Rad21_561_17_SIR_ALX.tif
sas_updated/cropped\CENPA_488_Rad21_561_17_SIR_ALX-17_realigned.tif	0.501676	312	CENPA_488_Rad21_561_17_SIR_ALX.tif
sas_updated/cropped\CENPA_488_Rad21_561_17_SIR_ALX-18_realigned.tif	1.88053	21	CENPA_488_Rad21_561_17_SIR_ALX.tif
sas_updated/cropped\CENPA_488_Rad21_561_17_SIR_ALX-19_realigned.tif	0.927722	137	CENPA_488_Rad21_561_17_SIR_ALX.tif
sas_updated/cropped\CENPA_488_Rad21_561_17_SIR_ALX-2_realigned.tif	0.506546	309	CENPA_488_Rad21_561_17_SIR_ALX.tif
sas_updated/cropped\CENPA_488_Rad21_561_17_SIR_ALX-20_realigned.tif	0.440675	346	CENPA_488_Rad21_561_17_SIR_ALX.tif
sas_updated/cropped\CENPA_488_Rad21_561_17_SIR_ALX-21_realigned.tif	0.791813	186	CENPA_488_Rad21_561_17_SIR_ALX.tif
sas_updated/cropped\CENPA_488_Rad21_561_17_SIR_ALX-22_realigned.tif	1.32945	63	CENPA_488_Rad21_561_17_SIR_ALX.tif
sas_updated/cropped\CENPA_488_Rad21_561_17_SIR_ALX-23_realigned.tif	0.340176	394	CENPA_488_Rad21_561_17_SIR_ALX.tif
sas_updated/cropped\CENPA_488_Rad21_561_17_SIR_ALX-24_realigned.tif	1.18299	77	CENPA_488_Rad21_561_17_SIR_ALX.tif
sas_updated/cropped\CENPA_488_Rad21_561_17_SIR_ALX-25_realigned.tif	0.666856	232	CENPA_488_Rad21_561_17_SIR_ALX.tif
sas_updated/cropped\CENPA_488_Rad21_561_17_SIR_ALX-26_realigned.tif	1.28099	66	CENPA_488_Rad21_561_17_SIR_ALX.tif
sas_updated/cropped\CENPA_488_Rad21_561_17_SIR_ALX-27_realigned.tif	0.478972	328	CENPA_488_Rad21_561_17_SIR_ALX.tif
sas_updated/cropped\CENPA_488_Rad21_561_17_SIR_ALX-28_realigned.tif	0.275695	413	CENPA_488_Rad21_561_17_SIR_ALX.tif
sas_updated/cropped\CENPA_488_Rad21_561_17_SIR_ALX-29_realigned.tif	0.459921	339	CENPA_488_Rad21_561_17_SIR_ALX.tif
sas_updated/cropped\CENPA_488_Rad21_561_17_SIR_ALX-3_realigned.tif	0.457037	340	CENPA_488_Rad21_561_17_SIR_ALX.tif
sas_updated/cropped\CENPA_488_Rad21_561_17_SIR_ALX-30_realigned.tif	4.27635	3	CENPA_488_Rad21_561_17_SIR_ALX.tif
sas_updated/cropped\CENPA_488_Rad21_561_17_SIR_ALX-31_realigned.tif	1.38742	54	CENPA_488_Rad21_561_17_SIR_ALX.tif
sas_updated/cropped\CENPA_488_Rad21_561_17_SIR_ALX-32_realigned.tif	0.512057	305	CENPA_488_Rad21_561_17_SIR_ALX.tif
sas_updated/cropped\CENPA_488_Rad21_561_17_SIR_ALX-33_realigned.tif	0.81089	179	CENPA_488_Rad21_561_17_SIR_ALX.tif
sas_updated/cropped\CENPA_488_Rad21_561_17_SIR_ALX-34_realigned.tif	0.498651	314	CENPA_488_Rad21_561_17_SIR_ALX.tif
sas_updated/cropped\CENPA_488_Rad21_561_17_SIR_ALX-35_realigned.tif	0.577817	273	CENPA_488_Rad21_561_17_SIR_ALX.tif
sas_updated/cropped\CENPA_488_Rad21_561_17_SIR_ALX-36_realigned.tif	0.952883	130	CENPA_488_Rad21_561_17_SIR_ALX.tif
sas_updated/cropped\CENPA_488_Rad21_561_17_SIR_ALX-4_realigned.tif	0.363761	384	CENPA_488_Rad21_561_17_SIR_ALX.tif
sas_updated/cropped\CENPA_488_Rad21_561_17_SIR_ALX-5_realigned.tif	0.492845	318	CENPA_488_Rad21_561_17_SIR_ALX.tif
sas_updated/cropped\CENPA_488_Rad21_561_17_SIR_ALX-6_realigned.tif	0.566097	280	CENPA_488_Rad21_561_17_SIR_ALX.tif
sas_updated/cropped\CENPA_488_Rad21_561_17_SIR_ALX-7_realigned.tif	0.420928	358	CENPA_488_Rad21_561_17_SIR_ALX.tif
sas_updated/cropped\CENPA_488_Rad21_561_17_SIR_ALX-8_realigned.tif	0.694085	221	CENPA_488_Rad21_561_17_SIR_ALX.tif
sas_updated/cropped\CENPA_488_Rad21_561_17_SIR_ALX-9_realigned.tif	1.35181	60	CENPA_488_Rad21_561_17_SIR_ALX.tif
sas_updated/cropped\CENPA_488_Rad21_561_18_SIR_ALX-1_realigned.tif	0.00390847	463	CENPA_488_Rad21_561_18_SIR_ALX.tif
sas_updated/cropped\CENPA_488_Rad21_561_18_SIR_ALX-10_realigned.tif	0.2577	417	CENPA_488_Rad21_561_18_SIR_ALX.tif
sas_updated/cropped\CENPA_488_Rad21_561_18_SIR_ALX-11_realigned.tif	0.521764	300	CENPA_488_Rad21_561_18_SIR_ALX.tif
sas_updated/cropped\CENPA_488_Rad21_561_18_SIR_ALX-12_realigned.tif	0.652785	239	CENPA_488_Rad21_561_18_SIR_ALX.tif
sas_updated/cropped\CENPA_488_Rad21_561_18_SIR_ALX-13_realigned.tif	0.0560537	458	CENPA_488_Rad21_561_18_SIR_ALX.tif
sas_updated/cropped\CENPA_488_Rad21_561_18_SIR_ALX-14_realigned.tif	0.341737	393	CENPA_488_Rad21_561_18_SIR_ALX.tif
sas_updated/cropped\CENPA_488_Rad21_561_18_SIR_ALX-15_realigned.tif	0.050327	459	CENPA_488_Rad21_561_18_SIR_ALX.tif
sas_updated/cropped\CENPA_488_Rad21_561_18_SIR_ALX-16_realigned.tif	0.491078	319	CENPA_488_Rad21_561_18_SIR_ALX.tif
sas_updated/cropped\CENPA_488_Rad21_561_18_SIR_ALX-17_realigned.tif	0.0874027	455	CENPA_488_Rad21_561_18_SIR_ALX.tif
sas_updated/cropped\CENPA_488_Rad21_561_18_SIR_ALX-18_realigned.tif	0.201937	435	CENPA_488_Rad21_561_18_SIR_ALX.tif
sas_updated/cropped\CENPA_488_Rad21_561_18_SIR_ALX-19_realigned.tif	0.994384	119	CENPA_488_Rad21_561_18_SIR_ALX.tif
sas_updated/cropped\CENPA_488_Rad21_561_18_SIR_ALX-2_realigned.tif	0.76027	197	CENPA_488_Rad21_561_18_SIR_ALX.tif
sas_updated/cropped\CENPA_488_Rad21_561_18_SIR_ALX-20_realigned.tif	0.433421	354	CENPA_488_Rad21_561_18_SIR_ALX.tif
sas_updated/cropped\CENPA_488_Rad21_561_18_SIR_ALX-21_realigned.tif	0.711138	215	CENPA_488_Rad21_561_18_SIR_ALX.tif
sas_updated/cropped\CENPA_488_Rad21_561_18_SIR_ALX-22_realigned.tif	0.880484	154	CENPA_488_Rad21_561_18_SIR_ALX.tif
sas_updated/cropped\CENPA_488_Rad21_561_18_SIR_ALX-23_realigned.tif	1.50978	45	CENPA_488_Rad21_561_18_SIR_ALX.tif
sas_updated/cropped\CENPA_488_Rad21_561_18_SIR_ALX-24_realigned.tif	1.79257	28	CENPA_488_Rad21_561_18_SIR_ALX.tif
sas_updated/cropped\CENPA_488_Rad21_561_18_SIR_ALX-25_realigned.tif	0.631083	250	CENPA_488_Rad21_561_18_SIR_ALX.tif
sas_updated/cropped\CENPA_488_Rad21_561_18_SIR_ALX-26_realigned.tif	0.670789	231	CENPA_488_Rad21_561_18_SIR_ALX.tif
sas_updated/cropped\CENPA_488_Rad21_561_18_SIR_ALX-27_realigned.tif	0.224179	429	CENPA_488_Rad21_561_18_SIR_ALX.tif
sas_updated/cropped\CENPA_488_Rad21_561_18_SIR_ALX-28_realigned.tif	1.08196	95	CENPA_488_Rad21_561_18_SIR_ALX.tif
sas_updated/cropped\CENPA_488_Rad21_561_18_SIR_ALX-29_realigned.tif	0.617633	255	CENPA_488_Rad21_561_18_SIR_ALX.tif
sas_updated/cropped\CENPA_488_Rad21_561_18_SIR_ALX-3_realigned.tif	0.435989	352	CENPA_488_Rad21_561_18_SIR_ALX.tif
sas_updated/cropped\CENPA_488_Rad21_561_18_SIR_ALX-30_realigned.tif	1.42341	52	CENPA_488_Rad21_561_18_SIR_ALX.tif
sas_updated/cropped\CENPA_488_Rad21_561_18_SIR_ALX-31_realigned.tif	0.565948	281	CENPA_488_Rad21_561_18_SIR_ALX.tif
sas_updated/cropped\CENPA_488_Rad21_561_18_SIR_ALX-32_realigned.tif	0.465521	335	CENPA_488_Rad21_561_18_SIR_ALX.tif
sas_updated/cropped\CENPA_488_Rad21_561_18_SIR_ALX-33_realigned.tif	0.316871	403	CENPA_488_Rad21_561_18_SIR_ALX.tif
sas_updated/cropped\CENPA_488_Rad21_561_18_SIR_ALX-34_realigned.tif	1.62803	37	CENPA_488_Rad21_561_18_SIR_ALX.tif
sas_updated/cropped\CENPA_488_Rad21_561_18_SIR_ALX-35_realigned.tif	1.34349	61	CENPA_488_Rad21_561_18_SIR_ALX.tif
sas_updated/cropped\CENPA_488_Rad21_561_18_SIR_ALX-36_realigned.tif	0.626893	252	CENPA_488_Rad21_561_18_SIR_ALX.tif
sas_updated/cropped\CENPA_488_Rad21_561_18_SIR_ALX-37_realigned.tif	1.93718	20	CENPA_488_Rad21_561_18_SIR_ALX.tif
sas_updated/cropped\CENPA_488_Rad21_561_18_SIR_ALX-38_realigned.tif	1.3611	58	CENPA_488_Rad21_561_18_SIR_ALX.tif
sas_updated/cropped\CENPA_488_Rad21_561_18_SIR_ALX-39_realigned.tif	0.579744	271	CENPA_488_Rad21_561_18_SIR_ALX.tif
sas_updated/cropped\CENPA_488_Rad21_561_18_SIR_ALX-4_realigned.tif	1.04163	102	CENPA_488_Rad21_561_18_SIR_ALX.tif
sas_updated/cropped\CENPA_488_Rad21_561_18_SIR_ALX-5_realigned.tif	0.434351	353	CENPA_488_Rad21_561_18_SIR_ALX.tif
sas_updated/cropped\CENPA_488_Rad21_561_18_SIR_ALX-6_realigned.tif	1.01327	106	CENPA_488_Rad21_561_18_SIR_ALX.tif
sas_updated/cropped\CENPA_488_Rad21_561_18_SIR_ALX-7_realigned.tif	0.638576	246	CENPA_488_Rad21_561_18_SIR_ALX.tif
sas_updated/cropped\CENPA_488_Rad21_561_18_SIR_ALX-8_realigned.tif	0.678803	225	CENPA_488_Rad21_561_18_SIR_ALX.tif
sas_updated/cropped\CENPA_488_Rad21_561_18_SIR_ALX-9_realigned.tif	5.51862	1	CENPA_488_Rad21_561_18_SIR_ALX.tif
sas_updated/cropped\CENPA_488_Rad21_561_19_SIR_ALX-1._realigned.tif	0.217285	431	CENPA_488_Rad21_561_19_SIR_ALX.tif
sas_updated/cropped\CENPA_488_Rad21_561_19_SIR_ALX-10._realigned.tif	1.03012	104	CENPA_488_Rad21_561_19_SIR_ALX.tif
sas_updated/cropped\CENPA_488_Rad21_561_19_SIR_ALX-11._realigned.tif	0.134636	449	CENPA_488_Rad21_561_19_SIR_ALX.tif
sas_updated/cropped\CENPA_488_Rad21_561_19_SIR_ALX-12._realigned.tif	0.308055	407	CENPA_488_Rad21_561_19_SIR_ALX.tif
sas_updated/cropped\CENPA_488_Rad21_561_19_SIR_ALX-13._realigned.tif	0.538408	294	CENPA_488_Rad21_561_19_SIR_ALX.tif
sas_updated/cropped\CENPA_488_Rad21_561_19_SIR_ALX-14._realigned.tif	0.320609	400	CENPA_488_Rad21_561_19_SIR_ALX.tif
sas_updated/cropped\CENPA_488_Rad21_561_19_SIR_ALX-15._realigned.tif	0.266443	416	CENPA_488_Rad21_561_19_SIR_ALX.tif
sas_updated/cropped\CENPA_488_Rad21_561_19_SIR_ALX-16._realigned.tif	0.438445	348	CENPA_488_Rad21_561_19_SIR_ALX.tif
sas_updated/cropped\CENPA_488_Rad21_561_19_SIR_ALX-17._realigned.tif	0.66624	234	CENPA_488_Rad21_561_19_SIR_ALX.tif
sas_updated/cropped\CENPA_488_Rad21_561_19_SIR_ALX-18._realigned.tif	0.170271	438	CENPA_488_Rad21_561_19_SIR_ALX.tif
sas_updated/cropped\CENPA_488_Rad21_561_19_SIR_ALX-19._realigned.tif	0.351954	388	CENPA_488_Rad21_561_19_SIR_ALX.tif
sas_updated/cropped\CENPA_488_Rad21_561_19_SIR_ALX-2._realigned.tif	1.36855	56	CENPA_488_Rad21_561_19_SIR_ALX.tif
sas_updated/cropped\CENPA_488_Rad21_561_19_SIR_ALX-20._realigned.tif	0.248198	421	CENPA_488_Rad21_561_19_SIR_ALX.tif
sas_updated/cropped\CENPA_488_Rad21_561_19_SIR_ALX-21._realigned.tif	4.42898	2	CENPA_488_Rad21_561_19_SIR_ALX.tif
sas_updated/cropped\CENPA_488_Rad21_561_19_SIR_ALX-22._realigned.tif	0.678726	226	CENPA_488_Rad21_561_19_SIR_ALX.tif
sas_updated/cropped\CENPA_488_Rad21_561_19_SIR_ALX-23._realigned.tif	0.228666	428	CENPA_488_Rad21_561_19_SIR_ALX.tif
sas_updated/cropped\CENPA_488_Rad21_561_19_SIR_ALX-24._realigned.tif	0.474203	331	CENPA_488_Rad21_561_19_SIR_ALX.tif
sas_updated/cropped\CENPA_488_Rad21_561_19_SIR_ALX-25._realigned.tif	0.251682	418	CENPA_488_Rad21_561_19_SIR_ALX.tif
sas_updated/cropped\CENPA_488_Rad21_561_19_SIR_ALX-26._realigned.tif	1.20951	74	CENPA_488_Rad21_561_19_SIR_ALX.tif
sas_updated/cropped\CENPA_488_Rad21_561_19_SIR_ALX-27._realigned.tif	0.357666	386	CENPA_488_Rad21_561_19_SIR_ALX.tif
sas_updated/cropped\CENPA_488_Rad21_561_19_SIR_ALX-3._realigned.tif	0.906784	143	CENPA_488_Rad21_561_19_SIR_ALX.tif
sas_updated/cropped\CENPA_488_Rad21_561_19_SIR_ALX-4._realigned.tif	0.184475	437	CENPA_488_Rad21_561_19_SIR_ALX.tif
sas_updated/cropped\CENPA_488_Rad21_561_19_SIR_ALX-5._realigned.tif	0.147618	442	CENPA_488_Rad21_561_19_SIR_ALX.tif
sas_updated/cropped\CENPA_488_Rad21_561_19_SIR_ALX-6._realigned.tif	0.460726	338	CENPA_488_Rad21_561_19_SIR_ALX.tif
sas_updated/cropped\CENPA_488_Rad21_561_19_SIR_ALX-7._realigned.tif	0.560472	285	CENPA_488_Rad21_561_19_SIR_ALX.tif
sas_updated/cropped\CENPA_488_Rad21_561_19_SIR_ALX-8._realigned.tif	1.11488	85	CENPA_488_Rad21_561_19_SIR_ALX.tif
sas_updated/cropped\CENPA_488_Rad21_561_19_SIR_ALX-9._realigned.tif	1.05015	99	CENPA_488_Rad21_561_19_SIR_ALX.tif

## Sheet: Source data for ChIP
Cell line	Sample	File name	Total number of reads	Coverage	Length of reads (bp)	Paired-end or single-end	Uniquely mapped reads
CHM13	CHM13_RAD21_1	Rad21_ip_1.bam	72319822	6.78	150	Paired-end	70046408
CHM13	CHM13_RAD21_2	Rad21_ip_2.bam	18476868	1.73	150	Paired-end	17791671
CHM13	CHM13_RAD21_3	Rad21_ip_3.bam	73289221	6.87	150	Paired-end	70795285
CHM13	CHM13_SA1_1	SA1_ip_1.bam	78700600	7.38	150	Paired-end	75067404
CHM13	CHM13_SA1_2	SA1_ip_2.bam	78547339	7.36	150	Paired-end	74893668
CHM13	CHM13_SA1_3	SA1_ip_3.bam	77224189	7.24	150	Paired-end	74185185
CHM13	CHM13_SA2_1	SA2_ip_1.bam	73040909	6.85	150	Paired-end	69966114
CHM13	CHM13_SA2_2	SA2_ip_2.bam	71721869	6.72	150	Paired-end	68545794
CHM13	CHM13_SA2_3	SA2_ip_3.bam	75369926	7.07	150	Paired-end	71996195
CHM13	CHM13_INPUT_1	tc_1.bam	49113164	4.6	150	Paired-end	47155368
CHM13	CHM13_INPUT_2	tc_2.bam	65607694	6.15	150	Paired-end	63046200
CHM13	CHM13_INPUT_3	tc_3.bam	75876024	7.11	150	Paired-end	72907322
RPE1	RPE1_RAD21_1	Rad21_ip_1.bam	49883743	4.68	150	Paired-end	47491529
RPE1	RPE1_RAD21_2	Rad21_ip_2.bam	336213339	3.4	150	Paired-end	34417258
RPE1	RPE1_SA1_1	SA1_ip_1.bam	51105933	4.79	150	Paired-end	48416941
RPE1	RPE1_SA1_2	SA1_ip_2.bam	46181737	4.33	150	Paired-end	43332519
RPE1	RPE1_SA2_1	SA2_ip_1.bam	43733556	4.1	150	Paired-end	41414063
RPE1	RPE1_SA2_2	SA2_ip_2.bam	33767081	3.17	150	Paired-end	31822288
RPE1	RPE1_INPUT_1	tc_1.bam	52044392	4.88	150	Paired-end	49156033
RPE1	RPE1_INPUT_2	tc_2.bam	48300289	4.53	150	Paired-end	45450715
